# Supplementary material for: Circular RNA AKT3 upregulates PIK3R1 to enhance cisplatin resistance in gastric cancer via miR-198 suppression
Source: Mol Cancer. 2019 Mar 30;18:71. doi: 10.1186/s12943-019-0969-3 (PMC6441201; doi:10.1186/s12943-019-0969-3)
Supplement: Supplementary file 3 — Additional Dataset (1) miRNA target prediction of circAKT3. Additional Dataset (2) Eight miR-198 binding sites mutation of circAKT3. Additional Dataset (3) mRNA target prediction of miR-198. (ZIP 1800 kb) [file 12943_2019_969_MOESM3_ESM.zip]

Archive with 3 entries (3 files):
- Additional Dataset 3.xlsx
- Additional Dataset 1.xlsx
- Additional Dataset 2.docx
