# Supplementary material for: Circular RNA AKT3 upregulates PIK3R1 to enhance cisplatin resistance in gastric cancer via miR-198 suppression
Source: Mol Cancer. 2019 Mar 30;18:71. doi: 10.1186/s12943-019-0969-3 (PMC6441201; doi:10.1186/s12943-019-0969-3)
Supplement: Supplementary file 3 — Additional Dataset (1) miRNA target prediction of circAKT3. Additional Dataset (2) Eight miR-198 binding sites mutation of circAKT3. Additional Dataset (3) mRNA target prediction of miR-198. (ZIP 1800 kb) [file 12943_2019_969_MOESM3_ESM.zip › Additional Dataset 3.xlsx]

## Sheet: Legend
Additional Dataset 3. mRNA target prediction of miR-198
mRNA 3'UTR binding sites of miR-198 predicted by miRWalk, miRanda, Targetscan and RNAhybird . Finally, overlaped the prediction results from all the four database.

## Sheet: miR-198.target
miRNA	MIMATid	Gene	EntrezID	RefseqID	miRWalk	miRanda	RNAhybrid	Targetscan	SUM
hsa-miR-198	MIMAT0000228	AP2A2	161	NM_001242837	1	1	1	1	4
hsa-miR-198	MIMAT0000228	AK2	204	XM_005270603	1	1	1	1	4
hsa-miR-198	MIMAT0000228	AKT2	208	NM_001626	1	1	1	1	4
hsa-miR-198	MIMAT0000228	ALCAM	214	NM_001627	1	1	1	1	4
hsa-miR-198	MIMAT0000228	AMFR	267	XM_005255890	1	1	1	1	4
hsa-miR-198	MIMAT0000228	AMPD2	271	NM_001257360	1	1	1	1	4
hsa-miR-198	MIMAT0000228	BAI3	577	XM_005248752	1	1	1	1	4
hsa-miR-198	MIMAT0000228	BCL7A	605	NM_020993	1	1	1	1	4
hsa-miR-198	MIMAT0000228	BDNF	627	NM_170735	1	1	1	1	4
hsa-miR-198	MIMAT0000228	ZFP36L2	678	NM_006887	1	1	1	1	4
hsa-miR-198	MIMAT0000228	OSGIN2	734	NM_001126111	1	1	1	1	4
hsa-miR-198	MIMAT0000228	MYRF	745	XM_005274222	1	1	1	1	4
hsa-miR-198	MIMAT0000228	CA12	771	XM_005254655	1	1	1	1	4
hsa-miR-198	MIMAT0000228	CAMK4	814	XM_005272094	1	1	1	1	4
hsa-miR-198	MIMAT0000228	CAMK2G	818	XM_005270195	1	1	1	1	4
hsa-miR-198	MIMAT0000228	CAPN2	824	NM_001748	1	1	1	1	4
hsa-miR-198	MIMAT0000228	SCARB2	950	NM_005506	1	1	1	1	4
hsa-miR-198	MIMAT0000228	ENTPD6	955	XM_005260881	1	1	1	1	4
hsa-miR-198	MIMAT0000228	CTSC	1075	NM_148170	1	1	1	1	4
hsa-miR-198	MIMAT0000228	CHD4	1108	NM_001273	1	1	1	1	4
hsa-miR-198	MIMAT0000228	CHRNB2	1141	NM_000748	1	1	1	1	4
hsa-miR-198	MIMAT0000228	CKMT1B	1159	XM_005254148	1	1	1	1	4
hsa-miR-198	MIMAT0000228	COX6A1	1337	NM_004373	1	1	1	1	4
hsa-miR-198	MIMAT0000228	CS	1431	XM_005268664	1	1	1	1	4
hsa-miR-198	MIMAT0000228	CTBP2	1488	NM_022802	1	1	1	1	4
hsa-miR-198	MIMAT0000228	DIAPH1	1729	XM_005268384	1	1	1	1	4
hsa-miR-198	MIMAT0000228	DPH2	1802	NM_001384	1	1	1	1	4
hsa-miR-198	MIMAT0000228	EIF4EBP2	1979	NM_004096	1	1	1	1	4
hsa-miR-198	MIMAT0000228	NR2F6	2063	XM_005259816	1	1	1	1	4
hsa-miR-198	MIMAT0000228	FAAH	2166	NM_001441	1	1	1	1	4
hsa-miR-198	MIMAT0000228	AFF2	2334	NM_002025	1	1	1	1	4
hsa-miR-198	MIMAT0000228	FUT4	2526	NM_002033	1	1	1	1	4
hsa-miR-198	MIMAT0000228	GALNS	2588	XM_005256301	1	1	1	1	4
hsa-miR-198	MIMAT0000228	LRRC32	2615	XM_005273901	1	1	1	1	4
hsa-miR-198	MIMAT0000228	KAT2A	2648	NM_021078	1	1	1	1	4
hsa-miR-198	MIMAT0000228	GFRA2	2675	NM_001495	1	1	1	1	4
hsa-miR-198	MIMAT0000228	GLG1	2734	NM_001145667	1	1	1	1	4
hsa-miR-198	MIMAT0000228	GNAO1	2775	NM_138736	1	1	1	1	4
hsa-miR-198	MIMAT0000228	GRIK5	2901	XM_005258821	1	1	1	1	4
hsa-miR-198	MIMAT0000228	ARHGAP35	2909	NM_004491	1	1	1	1	4
hsa-miR-198	MIMAT0000228	GSK3B	2932	NM_002093	1	1	1	1	4
hsa-miR-198	MIMAT0000228	GUCY1A2	2977	NM_001256424	1	1	1	1	4
hsa-miR-198	MIMAT0000228	GYS1	2997	NM_002103	1	1	1	1	4
hsa-miR-198	MIMAT0000228	HAS2	3037	XM_005250900	1	1	1	1	4
hsa-miR-198	MIMAT0000228	HDGF	3068	NM_004494	1	1	1	1	4
hsa-miR-198	MIMAT0000228	HLF	3131	NM_002126	1	1	1	1	4
hsa-miR-198	MIMAT0000228	HLCS	3141	NM_001242784	1	1	1	1	4
hsa-miR-198	MIMAT0000228	HMGA1	3159	NM_145901	1	1	1	1	4
hsa-miR-198	MIMAT0000228	HOXA1	3198	NM_005522	1	1	1	1	4
hsa-miR-198	MIMAT0000228	HOXA4	3201	NM_002141	1	1	1	1	4
hsa-miR-198	MIMAT0000228	HOXC6	3223	NM_153693	1	1	1	1	4
hsa-miR-198	MIMAT0000228	DNAJB1	3337	NM_006145	1	1	1	1	4
hsa-miR-198	MIMAT0000228	IGFBP5	3488	NM_000599	1	1	1	1	4
hsa-miR-198	MIMAT0000228	IL10RA	3587	NM_001558	1	1	1	1	4
hsa-miR-198	MIMAT0000228	KCNA1	3736	NM_000217	1	1	1	1	4
hsa-miR-198	MIMAT0000228	KCNMA1	3778	XM_005269773	1	1	1	1	4
hsa-miR-198	MIMAT0000228	KPNA4	3840	NM_002268	1	1	1	1	4
hsa-miR-198	MIMAT0000228	KRT12	3859	NM_000223	1	1	1	1	4
hsa-miR-198	MIMAT0000228	SMAD3	4088	XM_005254383	1	1	1	1	4
hsa-miR-198	MIMAT0000228	MAK	4117	NM_001242957	1	1	1	1	4
hsa-miR-198	MIMAT0000228	MEIS1	4211	XM_005264323	1	1	1	1	4
hsa-miR-198	MIMAT0000228	MEOX1	4222	NM_004527	1	1	1	1	4
hsa-miR-198	MIMAT0000228	MET	4233	XM_005250353	1	1	1	1	4
hsa-miR-198	MIMAT0000228	CIITA	4261	XM_005255320	1	1	1	1	4
hsa-miR-198	MIMAT0000228	CXCL9	4283	NM_002416	1	1	1	1	4
hsa-miR-198	MIMAT0000228	MAP3K9	4293	NM_033141	1	1	1	1	4
hsa-miR-198	MIMAT0000228	MPP2	4355	NM_001278381	1	1	1	1	4
hsa-miR-198	MIMAT0000228	MYCL	4610	NM_001033081	1	1	1	1	4
hsa-miR-198	MIMAT0000228	NAP1L4	4676	NM_005969	1	1	1	1	4
hsa-miR-198	MIMAT0000228	NFATC2	4773	NM_012340	1	1	1	1	4
hsa-miR-198	MIMAT0000228	NFIB	4781	XM_005251467	1	1	1	1	4
hsa-miR-198	MIMAT0000228	NFX1	4799	NM_002504	1	1	1	1	4
hsa-miR-198	MIMAT0000228	NFYA	4800	NM_002505	1	1	1	1	4
hsa-miR-198	MIMAT0000228	NNAT	4826	NM_005386	1	1	1	1	4
hsa-miR-198	MIMAT0000228	NMT1	4836	XM_005257422	1	1	1	1	4
hsa-miR-198	MIMAT0000228	DDR2	4921	XM_005245221	1	1	1	1	4
hsa-miR-198	MIMAT0000228	NTSR1	4923	NM_002531	1	1	1	1	4
hsa-miR-198	MIMAT0000228	OTX1	5013	NM_001199770	1	1	1	1	4
hsa-miR-198	MIMAT0000228	OTX1	5013	NM_014562	1	1	1	1	4
hsa-miR-198	MIMAT0000228	OTX2	5015	NM_001270524	1	1	1	1	4
hsa-miR-198	MIMAT0000228	OXCT1	5019	NM_000436	1	1	1	1	4
hsa-miR-198	MIMAT0000228	P2RY2	5029	NM_176072	1	1	1	1	4
hsa-miR-198	MIMAT0000228	PAX7	5081	NM_001135254	1	1	1	1	4
hsa-miR-198	MIMAT0000228	PBX1	5087	XM_005245228	1	1	1	1	4
hsa-miR-198	MIMAT0000228	PBX2	5089	NM_002586	1	1	1	1	4
hsa-miR-198	MIMAT0000228	SERPINA5	5104	NM_000624	1	1	1	1	4
hsa-miR-198	MIMAT0000228	PFKFB4	5210	XM_005265231	1	1	1	1	4
hsa-miR-198	MIMAT0000228	PGC	5225	NM_002630	1	1	1	1	4
hsa-miR-198	MIMAT0000228	PHKB	5257	NM_001031835	1	1	1	1	4
hsa-miR-198	MIMAT0000228	PLAU	5328	NM_001145031	1	1	1	1	4
hsa-miR-198	MIMAT0000228	POU6F1	5463	NM_002702	1	1	1	1	4
hsa-miR-198	MIMAT0000228	PPARA	5465	NM_005036	1	1	1	1	4
hsa-miR-198	MIMAT0000228	PPM1A	5494	XM_005267777	1	1	1	1	4
hsa-miR-198	MIMAT0000228	PRKAB2	5565	NM_005399	1	1	1	1	4
hsa-miR-198	MIMAT0000228	PRKCB	5579	NM_002738	1	1	1	1	4
hsa-miR-198	MIMAT0000228	PRKCG	5582	NM_002739	1	1	1	1	4
hsa-miR-198	MIMAT0000228	MAP2K7	5609	XM_005272490	1	1	1	1	4
hsa-miR-198	MIMAT0000228	PROX1	5629	NM_001270616	1	1	1	1	4
hsa-miR-198	MIMAT0000228	PSEN1	5663	XM_005267867	1	1	1	1	4
hsa-miR-198	MIMAT0000228	PSKH1	5681	NM_006742	1	1	1	1	4
hsa-miR-198	MIMAT0000228	PTEN	5728	NM_000314	1	1	1	1	4
hsa-miR-198	MIMAT0000228	PTPN1	5770	NM_002827	1	1	1	1	4
hsa-miR-198	MIMAT0000228	PTPN3	5774	NM_001145369	1	1	1	1	4
hsa-miR-198	MIMAT0000228	PTPN14	5784	NM_005401	1	1	1	1	4
hsa-miR-198	MIMAT0000228	PURA	5813	NM_005859	1	1	1	1	4
hsa-miR-198	MIMAT0000228	PURB	5814	NM_033224	1	1	1	1	4
hsa-miR-198	MIMAT0000228	PVR	5817	NM_006505	1	1	1	1	4
hsa-miR-198	MIMAT0000228	RABIF	5877	NM_002871	1	1	1	1	4
hsa-miR-198	MIMAT0000228	RAD51	5888	NM_133487	1	1	1	1	4
hsa-miR-198	MIMAT0000228	RAD52	5893	XM_005253720	1	1	1	1	4
hsa-miR-198	MIMAT0000228	RANGAP1	5905	NM_001278651	1	1	1	1	4
hsa-miR-198	MIMAT0000228	RAP1GAP	5909	XM_005245955	1	1	1	1	4
hsa-miR-198	MIMAT0000228	RASA2	5922	XM_005247687	1	1	1	1	4
hsa-miR-198	MIMAT0000228	RBBP5	5929	XM_005245398	1	1	1	1	4
hsa-miR-198	MIMAT0000228	RGS3	5998	NM_144488	1	1	1	1	4
hsa-miR-198	MIMAT0000228	RGS12	6002	NM_002926	1	1	1	1	4
hsa-miR-198	MIMAT0000228	RORA	6095	NM_134260	1	1	1	1	4
hsa-miR-198	MIMAT0000228	RP9	6100	NM_203288	1	1	1	1	4
hsa-miR-198	MIMAT0000228	RPL41	6171	NM_001035267	1	1	1	1	4
hsa-miR-198	MIMAT0000228	RS1	6247	NM_000330	1	1	1	1	4
hsa-miR-198	MIMAT0000228	RYR2	6262	XM_005273224	1	1	1	1	4
hsa-miR-198	MIMAT0000228	RYR3	6263	NM_001036	1	1	1	1	4
hsa-miR-198	MIMAT0000228	SORT1	6272	XM_005271102	1	1	1	1	4
hsa-miR-198	MIMAT0000228	ATXN7	6314	NM_000333	1	1	1	1	4
hsa-miR-198	MIMAT0000228	SGCB	6443	XM_005265763	1	1	1	1	4
hsa-miR-198	MIMAT0000228	SH3GL3	6457	NM_003027	1	1	1	1	4
hsa-miR-198	MIMAT0000228	SHOX2	6474	NM_003030	1	1	1	1	4
hsa-miR-198	MIMAT0000228	ST6GAL1	6480	XM_005247718	1	1	1	1	4
hsa-miR-198	MIMAT0000228	ST8SIA1	6489	NM_003034	1	1	1	1	4
hsa-miR-198	MIMAT0000228	SLC2A1	6513	NM_006516	1	1	1	1	4
hsa-miR-198	MIMAT0000228	SLC5A3	6526	NM_006933	1	1	1	1	4
hsa-miR-198	MIMAT0000228	SLC6A6	6533	NM_003043	1	1	1	1	4
hsa-miR-198	MIMAT0000228	SLC8A1	6546	XM_005264512	1	1	1	1	4
hsa-miR-198	MIMAT0000228	SLCO2A1	6578	NM_005630	1	1	1	1	4
hsa-miR-198	MIMAT0000228	SMARCC1	6599	NM_003074	1	1	1	1	4
hsa-miR-198	MIMAT0000228	SNTB2	6645	NM_006750	1	1	1	1	4
hsa-miR-198	MIMAT0000228	TRIM21	6737	NM_003141	1	1	1	1	4
hsa-miR-198	MIMAT0000228	STAT2	6773	NM_005419	1	1	1	1	4
hsa-miR-198	MIMAT0000228	STAT6	6778	NM_001178078	1	1	1	1	4
hsa-miR-198	MIMAT0000228	STXBP1	6812	NM_003165	1	1	1	1	4
hsa-miR-198	MIMAT0000228	TAF11	6882	NM_005643	1	1	1	1	4
hsa-miR-198	MIMAT0000228	TCEA1	6917	NM_006756	1	1	1	1	4
hsa-miR-198	MIMAT0000228	TCF21	6943	NM_198392	1	1	1	1	4
hsa-miR-198	MIMAT0000228	TEP1	7011	NM_007110	1	1	1	1	4
hsa-miR-198	MIMAT0000228	LEFTY2	7044	NM_003240	1	1	1	1	4
hsa-miR-198	MIMAT0000228	NKX2-1	7080	XM_005268030	1	1	1	1	4
hsa-miR-198	MIMAT0000228	TLE3	7090	NM_005078	1	1	1	1	4
hsa-miR-198	MIMAT0000228	TNFSF4	7292	NM_003326	1	1	1	1	4
hsa-miR-198	MIMAT0000228	SUMO1	7341	NM_003352	1	1	1	1	4
hsa-miR-198	MIMAT0000228	VCP	7415	NM_007126	1	1	1	1	4
hsa-miR-198	MIMAT0000228	WNT7A	7476	NM_004625	1	1	1	1	4
hsa-miR-198	MIMAT0000228	ZXDA	7789	NM_007156	1	1	1	1	4
hsa-miR-198	MIMAT0000228	LRP8	7804	NM_004631	1	1	1	1	4
hsa-miR-198	MIMAT0000228	DAP3	7818	NM_001199849	1	1	1	1	4
hsa-miR-198	MIMAT0000228	FZD5	7855	NM_003468	1	1	1	1	4
hsa-miR-198	MIMAT0000228	SCG2	7857	NM_003469	1	1	1	1	4
hsa-miR-198	MIMAT0000228	IFRD2	7866	XM_005265455	1	1	1	1	4
hsa-miR-198	MIMAT0000228	IFRD2	7866	XM_005277527	1	1	1	1	4
hsa-miR-198	MIMAT0000228	REEP5	7905	NM_005669	1	1	1	1	4
hsa-miR-198	MIMAT0000228	FZD3	7976	NM_017412	1	1	1	1	4
hsa-miR-198	MIMAT0000228	GDF5	8200	NM_000557	1	1	1	1	4
hsa-miR-198	MIMAT0000228	SEMA7A	8482	NM_003612	1	1	1	1	4
hsa-miR-198	MIMAT0000228	PPFIA4	8497	XM_005245553	1	1	1	1	4
hsa-miR-198	MIMAT0000228	RANBP3	8498	NM_007322	1	1	1	1	4
hsa-miR-198	MIMAT0000228	PIK3R3	8503	NM_003629	1	1	1	1	4
hsa-miR-198	MIMAT0000228	ENC1	8507	NM_001256574	1	1	1	1	4
hsa-miR-198	MIMAT0000228	ITGA10	8515	XM_005277436	1	1	1	1	4
hsa-miR-198	MIMAT0000228	API5	8539	NM_001142930	1	1	1	1	4
hsa-miR-198	MIMAT0000228	CASK	8573	XM_005272685	1	1	1	1	4
hsa-miR-198	MIMAT0000228	PPAP2C	8612	NM_177543	1	1	1	1	4
hsa-miR-198	MIMAT0000228	EIF3B	8662	NM_001037283	1	1	1	1	4
hsa-miR-198	MIMAT0000228	ADAM19	8728	NM_033274	1	1	1	1	4
hsa-miR-198	MIMAT0000228	CDS2	8760	NM_003818	1	1	1	1	4
hsa-miR-198	MIMAT0000228	DPM2	8818	NM_003863	1	1	1	1	4
hsa-miR-198	MIMAT0000228	ALKBH1	8846	NM_006020	1	1	1	1	4
hsa-miR-198	MIMAT0000228	LDB1	8861	XM_005270262	1	1	1	1	4
hsa-miR-198	MIMAT0000228	MBD2	8932	NM_003927	1	1	1	1	4
hsa-miR-198	MIMAT0000228	BTRC	8945	NM_033637	1	1	1	1	4
hsa-miR-198	MIMAT0000228	HIP1R	9026	XM_005253628	1	1	1	1	4
hsa-miR-198	MIMAT0000228	BUB3	9184	NM_004725	1	1	1	1	4
hsa-miR-198	MIMAT0000228	LRAT	9227	NM_004744	1	1	1	1	4
hsa-miR-198	MIMAT0000228	ZNHIT3	9326	NM_001281432	1	1	1	1	4
hsa-miR-198	MIMAT0000228	SLC9A3R2	9351	NM_001130012	1	1	1	1	4
hsa-miR-198	MIMAT0000228	SLC22A13	9390	NM_004256	1	1	1	1	4
hsa-miR-198	MIMAT0000228	PICK1	9463	NM_012407	1	1	1	1	4
hsa-miR-198	MIMAT0000228	ONECUT2	9480	NM_004852	1	1	1	1	4
hsa-miR-198	MIMAT0000228	RAB36	9609	NM_004914	1	1	1	1	4
hsa-miR-198	MIMAT0000228	SEC24C	9632	XM_005270291	1	1	1	1	4
hsa-miR-198	MIMAT0000228	MTL5	9633	NM_001039656	1	1	1	1	4
hsa-miR-198	MIMAT0000228	HS2ST1	9653	NM_012262	1	1	1	1	4
hsa-miR-198	MIMAT0000228	KDM4A	9682	XM_005271356	1	1	1	1	4
hsa-miR-198	MIMAT0000228	SEC14L5	9717	NM_014692	1	1	1	1	4
hsa-miR-198	MIMAT0000228	HDAC4	9759	NM_006037	1	1	1	1	4
hsa-miR-198	MIMAT0000228	RIMS3	9783	NM_014747	1	1	1	1	4
hsa-miR-198	MIMAT0000228	ARHGEF17	9828	NM_014786	1	1	1	1	4
hsa-miR-198	MIMAT0000228	DNAJC6	9829	NM_001256864	1	1	1	1	4
hsa-miR-198	MIMAT0000228	CEP350	9857	XM_005245635	1	1	1	1	4
hsa-miR-198	MIMAT0000228	SRGAP3	9901	NM_014850	1	1	1	1	4
hsa-miR-198	MIMAT0000228	HELZ	9931	XM_005257888	1	1	1	1	4
hsa-miR-198	MIMAT0000228	MAFB	9935	NM_005461	1	1	1	1	4
hsa-miR-198	MIMAT0000228	GFPT2	9945	NM_005110	1	1	1	1	4
hsa-miR-198	MIMAT0000228	SH2B3	10019	XM_005253818	1	1	1	1	4
hsa-miR-198	MIMAT0000228	ACTR3	10096	NM_005721	1	1	1	1	4
hsa-miR-198	MIMAT0000228	ABI2	10152	XM_005246217	1	1	1	1	4
hsa-miR-198	MIMAT0000228	GDF11	10220	NM_005811	1	1	1	1	4
hsa-miR-198	MIMAT0000228	CDK2AP2	10263	NM_005851	1	1	1	1	4
hsa-miR-198	MIMAT0000228	CD2BP2	10421	NM_001243646	1	1	1	1	4
hsa-miR-198	MIMAT0000228	ZER1	10444	NM_006336	1	1	1	1	4
hsa-miR-198	MIMAT0000228	HOXB13	10481	NM_006361	1	1	1	1	4
hsa-miR-198	MIMAT0000228	SLU7	10569	NM_006425	1	1	1	1	4
hsa-miR-198	MIMAT0000228	LEPREL4	10609	XM_005256953	1	1	1	1	4
hsa-miR-198	MIMAT0000228	LEPREL4	10609	XM_005277004	1	1	1	1	4
hsa-miR-198	MIMAT0000228	STAMBP	10617	NM_213622	1	1	1	1	4
hsa-miR-198	MIMAT0000228	TGOLN2	10618	NM_001206840	1	1	1	1	4
hsa-miR-198	MIMAT0000228	METAP2	10988	NM_006838	1	1	1	1	4
hsa-miR-198	MIMAT0000228	ATF7	11016	XM_005268586	1	1	1	1	4
hsa-miR-198	MIMAT0000228	C9orf9	11092	XM_005272164	1	1	1	1	4
hsa-miR-198	MIMAT0000228	BTN2A1	11120	NM_078476	1	1	1	1	4
hsa-miR-198	MIMAT0000228	CDC42EP1	11135	XM_005261318	1	1	1	1	4
hsa-miR-198	MIMAT0000228	FSTL1	11167	NM_007085	1	1	1	1	4
hsa-miR-198	MIMAT0000228	RNF24	11237	NM_007219	1	1	1	1	4
hsa-miR-198	MIMAT0000228	NXPH3	11248	NM_007225	1	1	1	1	4
hsa-miR-198	MIMAT0000228	PPP6R1	22870	NM_014931	1	1	1	1	4
hsa-miR-198	MIMAT0000228	KIAA0907	22889	NM_014949	1	1	1	1	4
hsa-miR-198	MIMAT0000228	MAPRE1	22919	NM_012325	1	1	1	1	4
hsa-miR-198	MIMAT0000228	ZHX3	23051	XM_005260343	1	1	1	1	4
hsa-miR-198	MIMAT0000228	POGZ	23126	XM_005245000	1	1	1	1	4
hsa-miR-198	MIMAT0000228	RFTN1	23180	NM_015150	1	1	1	1	4
hsa-miR-198	MIMAT0000228	KIAA1024	23251	NM_015206	1	1	1	1	4
hsa-miR-198	MIMAT0000228	MGRN1	23295	NM_001142290	1	1	1	1	4
hsa-miR-198	MIMAT0000228	WSCD1	23302	XM_005256572	1	1	1	1	4
hsa-miR-198	MIMAT0000228	TMEM194A	23306	NM_001130963	1	1	1	1	4
hsa-miR-198	MIMAT0000228	LARP1	23367	NM_015315	1	1	1	1	4
hsa-miR-198	MIMAT0000228	PUM2	23369	NM_015317	1	1	1	1	4
hsa-miR-198	MIMAT0000228	MED13L	23389	XM_005253861	1	1	1	1	4
hsa-miR-198	MIMAT0000228	PIK3R5	23533	NM_001251851	1	1	1	1	4
hsa-miR-198	MIMAT0000228	SMUG1	23583	NM_014311	1	1	1	1	4
hsa-miR-198	MIMAT0000228	PHLDA3	23612	NM_012396	1	1	1	1	4
hsa-miR-198	MIMAT0000228	KPNA6	23633	NM_012316	1	1	1	1	4
hsa-miR-198	MIMAT0000228	RABGAP1	23637	NM_012197	1	1	1	1	4
hsa-miR-198	MIMAT0000228	LMOD1	25802	NM_012134	1	1	1	1	4
hsa-miR-198	MIMAT0000228	SULT4A1	25830	NM_014351	1	1	1	1	4
hsa-miR-198	MIMAT0000228	COG4	25839	NM_015386	1	1	1	1	4
hsa-miR-198	MIMAT0000228	ABHD14A	25864	XM_005265018	1	1	1	1	4
hsa-miR-198	MIMAT0000228	C20orf194	25943	XM_005260685	1	1	1	1	4
hsa-miR-198	MIMAT0000228	L3MBTL1	26013	XM_005260388	1	1	1	1	4
hsa-miR-198	MIMAT0000228	ERC2	26059	XM_005265036	1	1	1	1	4
hsa-miR-198	MIMAT0000228	WIPI2	26100	NM_001278299	1	1	1	1	4
hsa-miR-198	MIMAT0000228	TCTN3	26123	NM_015631	1	1	1	1	4
hsa-miR-198	MIMAT0000228	PTPN18	26469	NM_014369	1	1	1	1	4
hsa-miR-198	MIMAT0000228	AGO1	26523	XM_005270747	1	1	1	1	4
hsa-miR-198	MIMAT0000228	NDOR1	27158	NM_001144026	1	1	1	1	4
hsa-miR-198	MIMAT0000228	DEXI	28955	NM_014015	1	1	1	1	4
hsa-miR-198	MIMAT0000228	CCDC113	29070	NM_014157	1	1	1	1	4
hsa-miR-198	MIMAT0000228	FHOD1	29109	XM_005255909	1	1	1	1	4
hsa-miR-198	MIMAT0000228	TMOD2	29767	NM_014548	1	1	1	1	4
hsa-miR-198	MIMAT0000228	CDR2L	30850	NM_014603	1	1	1	1	4
hsa-miR-198	MIMAT0000228	ZBTB21	49854	XM_005261122	1	1	1	1	4
hsa-miR-198	MIMAT0000228	ARHGEF4	50649	XM_005263681	1	1	1	1	4
hsa-miR-198	MIMAT0000228	ST8SIA3	51046	NM_015879	1	1	1	1	4
hsa-miR-198	MIMAT0000228	ZDHHC9	51114	NM_001008222	1	1	1	1	4
hsa-miR-198	MIMAT0000228	CERCAM	51148	XM_005252035	1	1	1	1	4
hsa-miR-198	MIMAT0000228	SHISA5	51246	NM_001272068	1	1	1	1	4
hsa-miR-198	MIMAT0000228	CHST15	51363	XM_005269891	1	1	1	1	4
hsa-miR-198	MIMAT0000228	HPCAL4	51440	NM_016257	1	1	1	1	4
hsa-miR-198	MIMAT0000228	PIAS4	51588	NM_015897	1	1	1	1	4
hsa-miR-198	MIMAT0000228	SUFU	51684	NM_016169	1	1	1	1	4
hsa-miR-198	MIMAT0000228	RSF1	51773	XM_005274051	1	1	1	1	4
hsa-miR-198	MIMAT0000228	CHIC1	53344	NM_001039840	1	1	1	1	4
hsa-miR-198	MIMAT0000228	SSH1	54434	XM_005268984	1	1	1	1	4
hsa-miR-198	MIMAT0000228	NEURL1B	54492	NM_001142651	1	1	1	1	4
hsa-miR-198	MIMAT0000228	GNB1L	54584	XM_005261251	1	1	1	1	4
hsa-miR-198	MIMAT0000228	LZTFL1	54585	NM_001276378	1	1	1	1	4
hsa-miR-198	MIMAT0000228	WHSC1L1	54904	XM_005273547	1	1	1	1	4
hsa-miR-198	MIMAT0000228	CHTF8	54921	NM_001039690	1	1	1	1	4
hsa-miR-198	MIMAT0000228	FAM120C	54954	NM_017848	1	1	1	1	4
hsa-miR-198	MIMAT0000228	PDPR	55066	XM_005256016	1	1	1	1	4
hsa-miR-198	MIMAT0000228	FIGN	55137	XM_005246661	1	1	1	1	4
hsa-miR-198	MIMAT0000228	RFWD3	55159	XM_005256021	1	1	1	1	4
hsa-miR-198	MIMAT0000228	LGI2	55203	NM_018176	1	1	1	1	4
hsa-miR-198	MIMAT0000228	SLC38A7	55238	NM_018231	1	1	1	1	4
hsa-miR-198	MIMAT0000228	STEAP3	55240	NM_182915	1	1	1	1	4
hsa-miR-198	MIMAT0000228	TNFRSF19	55504	NM_148957	1	1	1	1	4
hsa-miR-198	MIMAT0000228	FAM46A	55603	XM_005248731	1	1	1	1	4
hsa-miR-198	MIMAT0000228	ASAP3	55616	NM_017707	1	1	1	1	4
hsa-miR-198	MIMAT0000228	IPO9	55705	NM_018085	1	1	1	1	4
hsa-miR-198	MIMAT0000228	VPS35	55737	XM_005256044	1	1	1	1	4
hsa-miR-198	MIMAT0000228	INTS9	55756	NM_018250	1	1	1	1	4
hsa-miR-198	MIMAT0000228	MBNL3	55796	XM_005262434	1	1	1	1	4
hsa-miR-198	MIMAT0000228	APOBR	55911	NM_018690	1	1	1	1	4
hsa-miR-198	MIMAT0000228	CTTNBP2NL	55917	XM_005271034	1	1	1	1	4
hsa-miR-198	MIMAT0000228	RCC2	55920	NM_018715	1	1	1	1	4
hsa-miR-198	MIMAT0000228	C21orf62	56245	NM_001162495	1	1	1	1	4
hsa-miR-198	MIMAT0000228	DPYSL5	56896	NM_020134	1	1	1	1	4
hsa-miR-198	MIMAT0000228	PAK6	56924	NM_001276718	1	1	1	1	4
hsa-miR-198	MIMAT0000228	RALGAPB	57148	NM_020336	1	1	1	1	4
hsa-miR-198	MIMAT0000228	JPH2	57158	NM_020433	1	1	1	1	4
hsa-miR-198	MIMAT0000228	NDRG3	57446	NM_032013	1	1	1	1	4
hsa-miR-198	MIMAT0000228	GALNT16	57452	NM_001168368	1	1	1	1	4
hsa-miR-198	MIMAT0000228	MIB1	57534	NM_020774	1	1	1	1	4
hsa-miR-198	MIMAT0000228	PDP2	57546	NM_020786	1	1	1	1	4
hsa-miR-198	MIMAT0000228	ZNF319	57567	NM_020807	1	1	1	1	4
hsa-miR-198	MIMAT0000228	EPB41L5	57669	XM_005263721	1	1	1	1	4
hsa-miR-198	MIMAT0000228	USP37	57695	XM_005246720	1	1	1	1	4
hsa-miR-198	MIMAT0000228	SLC7A14	57709	NM_020949	1	1	1	1	4
hsa-miR-198	MIMAT0000228	SFMBT2	57713	NM_001029880	1	1	1	1	4
hsa-miR-198	MIMAT0000228	MARK4	57787	NM_031417	1	1	1	1	4
hsa-miR-198	MIMAT0000228	JAM2	58494	NM_021219	1	1	1	1	4
hsa-miR-198	MIMAT0000228	PKNOX2	63876	NM_022062	1	1	1	1	4
hsa-miR-198	MIMAT0000228	SH2D4A	63898	NM_022071	1	1	1	1	4
hsa-miR-198	MIMAT0000228	NECAB3	63941	NM_031232	1	1	1	1	4
hsa-miR-198	MIMAT0000228	LHPP	64077	NM_022126	1	1	1	1	4
hsa-miR-198	MIMAT0000228	C10orf54	64115	NM_022153	1	1	1	1	4
hsa-miR-198	MIMAT0000228	RAB17	64284	NM_022449	1	1	1	1	4
hsa-miR-198	MIMAT0000228	HIF3A	64344	XM_005259152	1	1	1	1	4
hsa-miR-198	MIMAT0000228	WBSCR17	64409	NM_022479	1	1	1	1	4
hsa-miR-198	MIMAT0000228	ZDHHC6	64429	XM_005270051	1	1	1	1	4
hsa-miR-198	MIMAT0000228	ENGASE	64772	XM_005257587	1	1	1	1	4
hsa-miR-198	MIMAT0000228	VPS33A	65082	XM_005253600	1	1	1	1	4
hsa-miR-198	MIMAT0000228	CENPO	79172	NM_001199803	1	1	1	1	4
hsa-miR-198	MIMAT0000228	SH3TC2	79628	NM_024577	1	1	1	1	4
hsa-miR-198	MIMAT0000228	C22orf29	79680	NM_024627	1	1	1	1	4
hsa-miR-198	MIMAT0000228	ZYG11B	79699	NM_024646	1	1	1	1	4
hsa-miR-198	MIMAT0000228	CLMN	79789	NM_024734	1	1	1	1	4
hsa-miR-198	MIMAT0000228	MOB3B	79817	NM_024761	1	1	1	1	4
hsa-miR-198	MIMAT0000228	QSER1	79832	NM_001076786	1	1	1	1	4
hsa-miR-198	MIMAT0000228	SNX22	79856	NM_024798	1	1	1	1	4
hsa-miR-198	MIMAT0000228	TREML2	79865	NM_024807	1	1	1	1	4
hsa-miR-198	MIMAT0000228	TRMT2B	79979	NM_024917	1	1	1	1	4
hsa-miR-198	MIMAT0000228	ESRP2	80004	NM_024939	1	1	1	1	4
hsa-miR-198	MIMAT0000228	BICC1	80114	XM_005270166	1	1	1	1	4
hsa-miR-198	MIMAT0000228	C17orf70	80233	NM_025161	1	1	1	1	4
hsa-miR-198	MIMAT0000228	DNAJC5	80331	NM_025219	1	1	1	1	4
hsa-miR-198	MIMAT0000228	ZSCAN16	80345	XM_005249425	1	1	1	1	4
hsa-miR-198	MIMAT0000228	PDCD1LG2	80380	XM_005251600	1	1	1	1	4
hsa-miR-198	MIMAT0000228	PRR3	80742	NM_025263	1	1	1	1	4
hsa-miR-198	MIMAT0000228	JHDM1D	80853	NM_030647	1	1	1	1	4
hsa-miR-198	MIMAT0000228	SETD7	80854	NM_030648	1	1	1	1	4
hsa-miR-198	MIMAT0000228	C1orf21	81563	NM_030806	1	1	1	1	4
hsa-miR-198	MIMAT0000228	NUAK2	81788	NM_030952	1	1	1	1	4
hsa-miR-198	MIMAT0000228	AMMECR1L	83607	XM_005263808	1	1	1	1	4
hsa-miR-198	MIMAT0000228	YPEL3	83719	NM_031477	1	1	1	1	4
hsa-miR-198	MIMAT0000228	LDOC1L	84247	NM_032287	1	1	1	1	4
hsa-miR-198	MIMAT0000228	FLYWCH1	84256	NM_032296	1	1	1	1	4
hsa-miR-198	MIMAT0000228	GINS4	84296	NM_032336	1	1	1	1	4
hsa-miR-198	MIMAT0000228	ARFGAP2	84364	XM_005253166	1	1	1	1	4
hsa-miR-198	MIMAT0000228	JPH4	84502	NM_032452	1	1	1	1	4
hsa-miR-198	MIMAT0000228	TTBK1	84630	NM_032538	1	1	1	1	4
hsa-miR-198	MIMAT0000228	HIATL1	84641	NM_032558	1	1	1	1	4
hsa-miR-198	MIMAT0000228	GLYR1	84656	XM_005255637	1	1	1	1	4
hsa-miR-198	MIMAT0000228	KDM2B	84678	XM_005253955	1	1	1	1	4
hsa-miR-198	MIMAT0000228	KDM2B	84678	XM_005278346	1	1	1	1	4
hsa-miR-198	MIMAT0000228	LINGO1	84894	XM_005254725	1	1	1	1	4
hsa-miR-198	MIMAT0000228	TBRG1	84897	NM_032811	1	1	1	1	4
hsa-miR-198	MIMAT0000228	PLXDC2	84898	NM_032812	1	1	1	1	4
hsa-miR-198	MIMAT0000228	FAM136A	84908	XM_005264619	1	1	1	1	4
hsa-miR-198	MIMAT0000228	MUM1	84939	NM_032853	1	1	1	1	4
hsa-miR-198	MIMAT0000228	SYTL1	84958	XM_005246022	1	1	1	1	4
hsa-miR-198	MIMAT0000228	UBASH3B	84959	NM_032873	1	1	1	1	4
hsa-miR-198	MIMAT0000228	FRMD5	84978	XM_005254729	1	1	1	1	4
hsa-miR-198	MIMAT0000228	SMIM3	85027	NM_032947	1	1	1	1	4
hsa-miR-198	MIMAT0000228	TSPYL5	85453	NM_033512	1	1	1	1	4
hsa-miR-198	MIMAT0000228	TPD52L3	89882	NM_033516	1	1	1	1	4
hsa-miR-198	MIMAT0000228	LHX4	89884	NM_033343	1	1	1	1	4
hsa-miR-198	MIMAT0000228	EMILIN3	90187	NM_052846	1	1	1	1	4
hsa-miR-198	MIMAT0000228	PYGO2	90780	NM_138300	1	1	1	1	4
hsa-miR-198	MIMAT0000228	RNF185	91445	NM_152267	1	1	1	1	4
hsa-miR-198	MIMAT0000228	ISX	91464	NM_001008494	1	1	1	1	4
hsa-miR-198	MIMAT0000228	LIN52	91750	NM_001024674	1	1	1	1	4
hsa-miR-198	MIMAT0000228	ZNF276	92822	NM_001113525	1	1	1	1	4
hsa-miR-198	MIMAT0000228	ZBTB47	92999	NM_145166	1	1	1	1	4
hsa-miR-198	MIMAT0000228	ORMDL3	94103	NM_139280	1	1	1	1	4
hsa-miR-198	MIMAT0000228	KLHDC7B	113730	NM_138433	1	1	1	1	4
hsa-miR-198	MIMAT0000228	PALM2	114299	NM_053016	1	1	1	1	4
hsa-miR-198	MIMAT0000228	VASN	114990	NM_138440	1	1	1	1	4
hsa-miR-198	MIMAT0000228	FOXP4	116113	NM_001012426	1	1	1	1	4
hsa-miR-198	MIMAT0000228	GALNT15	117248	NM_054110	1	1	1	1	4
hsa-miR-198	MIMAT0000228	GPR62	118442	NM_080865	1	1	1	1	4
hsa-miR-198	MIMAT0000228	SOCS4	122809	NM_199421	1	1	1	1	4
hsa-miR-198	MIMAT0000228	SLC25A29	123096	XM_005267343	1	1	1	1	4
hsa-miR-198	MIMAT0000228	PLA2G4E	123745	NM_001206670	1	1	1	1	4
hsa-miR-198	MIMAT0000228	CMTM3	123920	NM_144601	1	1	1	1	4
hsa-miR-198	MIMAT0000228	CANT1	124583	XM_005257020	1	1	1	1	4
hsa-miR-198	MIMAT0000228	SEZ6	124925	NM_178860	1	1	1	1	4
hsa-miR-198	MIMAT0000228	UBXN10	127733	XM_005245742	1	1	1	1	4
hsa-miR-198	MIMAT0000228	FAM168B	130074	NM_001009993	1	1	1	1	4
hsa-miR-198	MIMAT0000228	UROC1	131669	NM_001165974	1	1	1	1	4
hsa-miR-198	MIMAT0000228	IL17RE	132014	NM_001193380	1	1	1	1	4
hsa-miR-198	MIMAT0000228	SOGA1	140710	NM_080627	1	1	1	1	4
hsa-miR-198	MIMAT0000228	STK35	140901	NM_080836	1	1	1	1	4
hsa-miR-198	MIMAT0000228	LDLRAD3	143458	XM_005252796	1	1	1	1	4
hsa-miR-198	MIMAT0000228	TMEM120B	144404	NM_001080825	1	1	1	1	4
hsa-miR-198	MIMAT0000228	RTN4RL1	146760	NM_178568	1	1	1	1	4
hsa-miR-198	MIMAT0000228	KNCN	148930	NM_001097611	1	1	1	1	4
hsa-miR-198	MIMAT0000228	MOB3C	148932	NM_201403	1	1	1	1	4
hsa-miR-198	MIMAT0000228	PDIK1L	149420	XM_005245743	1	1	1	1	4
hsa-miR-198	MIMAT0000228	CCDC50	152137	NM_178335	1	1	1	1	4
hsa-miR-198	MIMAT0000228	C9orf163	158055	NM_152571	1	1	1	1	4
hsa-miR-198	MIMAT0000228	KANK4	163782	NM_181712	1	1	1	1	4
hsa-miR-198	MIMAT0000228	CCDC71L	168455	NM_175884	1	1	1	1	4
hsa-miR-198	MIMAT0000228	AGO4	192670	NM_017629	1	1	1	1	4
hsa-miR-198	MIMAT0000228	PIANP	196500	NM_001244014	1	1	1	1	4
hsa-miR-198	MIMAT0000228	C4orf46	201725	NM_001008393	1	1	1	1	4
hsa-miR-198	MIMAT0000228	C9orf91	203197	XM_005251792	1	1	1	1	4
hsa-miR-198	MIMAT0000228	FAM219A	203259	NM_001184940	1	1	1	1	4
hsa-miR-198	MIMAT0000228	SLC36A1	206358	NM_078483	1	1	1	1	4
hsa-miR-198	MIMAT0000228	UNC5B	219699	NM_170744	1	1	1	1	4
hsa-miR-198	MIMAT0000228	OR9Q1	219956	NM_001005212	1	1	1	1	4
hsa-miR-198	MIMAT0000228	JAZF1	221895	NM_175061	1	1	1	1	4
hsa-miR-198	MIMAT0000228	LACE1	246269	XM_005266885	1	1	1	1	4
hsa-miR-198	MIMAT0000228	PRR14L	253143	XM_005261480	1	1	1	1	4
hsa-miR-198	MIMAT0000228	SLC41A1	254428	NM_173854	1	1	1	1	4
hsa-miR-198	MIMAT0000228	C11orf86	254439	NM_001136485	1	1	1	1	4
hsa-miR-198	MIMAT0000228	MYADML2	255275	NM_001145113	1	1	1	1	4
hsa-miR-198	MIMAT0000228	RBM20	282996	NM_001134363	1	1	1	1	4
hsa-miR-198	MIMAT0000228	NEK8	284086	NM_178170	1	1	1	1	4
hsa-miR-198	MIMAT0000228	CISD3	284106	NM_001136498	1	1	1	1	4
hsa-miR-198	MIMAT0000228	NWD1	284434	NM_001007525	1	1	1	1	4
hsa-miR-198	MIMAT0000228	RIMKLA	284716	NM_173642	1	1	1	1	4
hsa-miR-198	MIMAT0000228	EOGT	285203	XM_005264743	1	1	1	1	4
hsa-miR-198	MIMAT0000228	ZNF775	285971	NM_173680	1	1	1	1	4
hsa-miR-198	MIMAT0000228	EIF4E3	317649	NM_001134649	1	1	1	1	4
hsa-miR-198	MIMAT0000228	STAC2	342667	NM_198993	1	1	1	1	4
hsa-miR-198	MIMAT0000228	RD3	343035	NM_183059	1	1	1	1	4
hsa-miR-198	MIMAT0000228	ZNF81	347344	NM_007137	1	1	1	1	4
hsa-miR-198	MIMAT0000228	ZNF445	353274	NM_181489	1	1	1	1	4
hsa-miR-198	MIMAT0000228	ENHO	375704	NM_198573	1	1	1	1	4
hsa-miR-198	MIMAT0000228	ILDR2	387597	NM_199351	1	1	1	1	4
hsa-miR-198	MIMAT0000228	SHISA6	388336	NM_207386	1	1	1	1	4
hsa-miR-198	MIMAT0000228	FAM221B	392307	NM_001012446	1	1	1	1	4
hsa-miR-198	MIMAT0000228	CTXN2	399697	NM_001145668	1	1	1	1	4
hsa-miR-198	MIMAT0000228	PAIP2B	400961	NM_020459	1	1	1	1	4
hsa-miR-198	MIMAT0000228	DBX2	440097	NM_001004329	1	1	1	1	4
hsa-miR-198	MIMAT0000228	C18orf32	497661	NM_001035005	1	1	1	1	4
hsa-miR-198	MIMAT0000228	FAM227A	646851	NM_001013647	1	1	1	1	4
hsa-miR-198	MIMAT0000228	ANKRD33B	651746	NM_001164440	1	1	1	1	4
hsa-miR-198	MIMAT0000228	POM121C	100101267	XM_005250082	1	1	1	1	4
hsa-miR-198	MIMAT0000228	TMEM194B	100131211	NM_001142645	1	1	1	1	4
hsa-miR-198	MIMAT0000228	UPK3BL	100134938	XM_005250083	1	1	1	1	4
hsa-miR-198	MIMAT0000228	ZNF605	100289635	NM_183238	1	1	1	1	4
hsa-miR-198	MIMAT0000228	A1BG	1	XM_005258393	1	1	1	1	4
hsa-miR-198	MIMAT0000228	ACAT1	38	NM_000019	1	1	1	1	4
hsa-miR-198	MIMAT0000228	ACTC1	70	NM_005159	1	1	1	1	4
hsa-miR-198	MIMAT0000228	ADORA1	134	XM_005244901	1	1	1	1	4
hsa-miR-198	MIMAT0000228	ADORA1	134	XM_005244902	1	1	1	1	4
hsa-miR-198	MIMAT0000228	ADORA1	134	XM_005244903	1	1	1	1	4
hsa-miR-198	MIMAT0000228	ADORA1	134	NM_001048230	1	1	1	1	4
hsa-miR-198	MIMAT0000228	ADORA1	134	XM_005244899	1	1	1	1	4
hsa-miR-198	MIMAT0000228	ADORA1	134	NM_000674	1	1	1	1	4
hsa-miR-198	MIMAT0000228	ADRB3	155	NM_000025	1	1	1	1	4
hsa-miR-198	MIMAT0000228	ADRBK2	157	NM_005160	1	1	1	1	4
hsa-miR-198	MIMAT0000228	AP2A2	161	NM_012305	1	1	1	1	4
hsa-miR-198	MIMAT0000228	AK2	204	NM_001199199	1	1	1	1	4
hsa-miR-198	MIMAT0000228	AK2	204	NM_013411	1	1	1	1	4
hsa-miR-198	MIMAT0000228	AK2	204	XM_005270604	1	1	1	1	4
hsa-miR-198	MIMAT0000228	AK2	204	XM_005270608	1	1	1	1	4
hsa-miR-198	MIMAT0000228	AKT2	208	XM_005258645	1	1	1	1	4
hsa-miR-198	MIMAT0000228	AKT2	208	XM_005258648	1	1	1	1	4
hsa-miR-198	MIMAT0000228	AKT2	208	XM_005258646	1	1	1	1	4
hsa-miR-198	MIMAT0000228	AKT2	208	XM_005258650	1	1	1	1	4
hsa-miR-198	MIMAT0000228	AKT2	208	XM_005258649	1	1	1	1	4
hsa-miR-198	MIMAT0000228	AKT2	208	XM_005258647	1	1	1	1	4
hsa-miR-198	MIMAT0000228	AKT2	208	NM_001243028	1	1	1	1	4
hsa-miR-198	MIMAT0000228	AKT2	208	NM_001243027	1	1	1	1	4
hsa-miR-198	MIMAT0000228	ALCAM	214	NM_001243280	1	1	1	1	4
hsa-miR-198	MIMAT0000228	AMFR	267	XM_005255889	1	1	1	1	4
hsa-miR-198	MIMAT0000228	AMFR	267	NM_001144	1	1	1	1	4
hsa-miR-198	MIMAT0000228	AMPD2	271	NM_001257361	1	1	1	1	4
hsa-miR-198	MIMAT0000228	AMPD2	271	NM_203404	1	1	1	1	4
hsa-miR-198	MIMAT0000228	AMPD2	271	XM_005270752	1	1	1	1	4
hsa-miR-198	MIMAT0000228	AMPD2	271	NM_139156	1	1	1	1	4
hsa-miR-198	MIMAT0000228	AMPD2	271	NM_004037	1	1	1	1	4
hsa-miR-198	MIMAT0000228	APBB2	323	NM_004307	1	1	1	1	4
hsa-miR-198	MIMAT0000228	APBB2	323	NM_001166054	1	1	1	1	4
hsa-miR-198	MIMAT0000228	APBB2	323	NM_001166052	1	1	1	1	4
hsa-miR-198	MIMAT0000228	APBB2	323	NM_001166053	1	1	1	1	4
hsa-miR-198	MIMAT0000228	APBB2	323	NM_001166051	1	1	1	1	4
hsa-miR-198	MIMAT0000228	APBB2	323	NM_173075	1	1	1	1	4
hsa-miR-198	MIMAT0000228	APBB2	323	NM_001166050	1	1	1	1	4
hsa-miR-198	MIMAT0000228	BIRC5	332	NM_001012271	1	1	1	1	4
hsa-miR-198	MIMAT0000228	BIRC5	332	NM_001012270	1	1	1	1	4
hsa-miR-198	MIMAT0000228	BIRC5	332	NM_001168	1	1	1	1	4
hsa-miR-198	MIMAT0000228	AQP9	366	NM_020980	1	1	1	1	4
hsa-miR-198	MIMAT0000228	AQP9	366	XM_005254347	1	1	1	1	4
hsa-miR-198	MIMAT0000228	ARL1	400	XM_005268869	1	1	1	1	4
hsa-miR-198	MIMAT0000228	ARL1	400	NM_001177	1	1	1	1	4
hsa-miR-198	MIMAT0000228	ARL3	403	NM_004311	1	1	1	1	4
hsa-miR-198	MIMAT0000228	ASCL2	430	NM_005170	1	1	1	1	4
hsa-miR-198	MIMAT0000228	ASPH	444	NM_001164753	1	1	1	1	4
hsa-miR-198	MIMAT0000228	ASPH	444	NM_001164752	1	1	1	1	4
hsa-miR-198	MIMAT0000228	ASPH	444	NM_001164751	1	1	1	1	4
hsa-miR-198	MIMAT0000228	ASPH	444	NM_032468	1	1	1	1	4
hsa-miR-198	MIMAT0000228	ASPH	444	NM_001164755	1	1	1	1	4
hsa-miR-198	MIMAT0000228	ASPH	444	NM_001164754	1	1	1	1	4
hsa-miR-198	MIMAT0000228	ASPH	444	NM_032466	1	1	1	1	4
hsa-miR-198	MIMAT0000228	ATP1A3	478	XM_005258954	1	1	1	1	4
hsa-miR-198	MIMAT0000228	ATP1A3	478	XM_005278390	1	1	1	1	4
hsa-miR-198	MIMAT0000228	ATP1A3	478	NM_001256213	1	1	1	1	4
hsa-miR-198	MIMAT0000228	ATP1A3	478	NM_152296	1	1	1	1	4
hsa-miR-198	MIMAT0000228	ATP1A3	478	NM_001256214	1	1	1	1	4
hsa-miR-198	MIMAT0000228	FXYD2	486	XM_005271570	1	1	1	1	4
hsa-miR-198	MIMAT0000228	ATP2B4	493	NM_001001396	1	1	1	1	4
hsa-miR-198	MIMAT0000228	ATP2B4	493	XM_005245225	1	1	1	1	4
hsa-miR-198	MIMAT0000228	ATP2B4	493	XM_005245224	1	1	1	1	4
hsa-miR-198	MIMAT0000228	ATP2B4	493	XM_005245226	1	1	1	1	4
hsa-miR-198	MIMAT0000228	ATP2B4	493	NM_001684	1	1	1	1	4
hsa-miR-198	MIMAT0000228	ATP4A	495	NM_000704	1	1	1	1	4
hsa-miR-198	MIMAT0000228	ALDH7A1	501	NM_001182	1	1	1	1	4
hsa-miR-198	MIMAT0000228	ALDH7A1	501	NM_001201377	1	1	1	1	4
hsa-miR-198	MIMAT0000228	ALDH7A1	501	NM_001202404	1	1	1	1	4
hsa-miR-198	MIMAT0000228	KIF1A	547	NM_001244008	1	1	1	1	4
hsa-miR-198	MIMAT0000228	KIF1A	547	XM_005247029	1	1	1	1	4
hsa-miR-198	MIMAT0000228	KIF1A	547	NM_004321	1	1	1	1	4
hsa-miR-198	MIMAT0000228	KIF1A	547	XM_005247028	1	1	1	1	4
hsa-miR-198	MIMAT0000228	KIF1A	547	XM_005247027	1	1	1	1	4
hsa-miR-198	MIMAT0000228	KIF1A	547	XM_005247026	1	1	1	1	4
hsa-miR-198	MIMAT0000228	KIF1A	547	XM_005247025	1	1	1	1	4
hsa-miR-198	MIMAT0000228	KIF1A	547	XM_005247024	1	1	1	1	4
hsa-miR-198	MIMAT0000228	KIF1A	547	XM_005247023	1	1	1	1	4
hsa-miR-198	MIMAT0000228	KIF1A	547	XM_005247022	1	1	1	1	4
hsa-miR-198	MIMAT0000228	AVPR1A	552	XM_005269002	1	1	1	1	4
hsa-miR-198	MIMAT0000228	AVPR1A	552	NM_000706	1	1	1	1	4
hsa-miR-198	MIMAT0000228	BAI3	577	XM_005248754	1	1	1	1	4
hsa-miR-198	MIMAT0000228	BAI3	577	NM_001704	1	1	1	1	4
hsa-miR-198	MIMAT0000228	BCL2	596	NM_000633	1	1	1	1	4
hsa-miR-198	MIMAT0000228	BCL2L1	598	NM_138578	1	1	1	1	4
hsa-miR-198	MIMAT0000228	BCL2L1	598	NM_001191	1	1	1	1	4
hsa-miR-198	MIMAT0000228	BCL2L1	598	XM_005260487	1	1	1	1	4
hsa-miR-198	MIMAT0000228	BCL2L1	598	XM_005260486	1	1	1	1	4
hsa-miR-198	MIMAT0000228	BCL7A	605	NM_001024808	1	1	1	1	4
hsa-miR-198	MIMAT0000228	BDNF	627	NM_001143808	1	1	1	1	4
hsa-miR-198	MIMAT0000228	BDNF	627	NM_001143809	1	1	1	1	4
hsa-miR-198	MIMAT0000228	BDNF	627	NM_001143805	1	1	1	1	4
hsa-miR-198	MIMAT0000228	BDNF	627	NM_001143812	1	1	1	1	4
hsa-miR-198	MIMAT0000228	BDNF	627	NM_001143807	1	1	1	1	4
hsa-miR-198	MIMAT0000228	BDNF	627	NM_170734	1	1	1	1	4
hsa-miR-198	MIMAT0000228	BDNF	627	NM_001143813	1	1	1	1	4
hsa-miR-198	MIMAT0000228	BDNF	627	NM_001709	1	1	1	1	4
hsa-miR-198	MIMAT0000228	BDNF	627	NM_170733	1	1	1	1	4
hsa-miR-198	MIMAT0000228	BDNF	627	NM_001143806	1	1	1	1	4
hsa-miR-198	MIMAT0000228	BDNF	627	NM_001143810	1	1	1	1	4
hsa-miR-198	MIMAT0000228	BDNF	627	NM_001143814	1	1	1	1	4
hsa-miR-198	MIMAT0000228	BDNF	627	NM_170732	1	1	1	1	4
hsa-miR-198	MIMAT0000228	BDNF	627	NM_001143811	1	1	1	1	4
hsa-miR-198	MIMAT0000228	BDNF	627	NM_170731	1	1	1	1	4
hsa-miR-198	MIMAT0000228	BDNF	627	XM_005253060	1	1	1	1	4
hsa-miR-198	MIMAT0000228	BDNF	627	NM_001143816	1	1	1	1	4
hsa-miR-198	MIMAT0000228	BMP6	654	NM_001718	1	1	1	1	4
hsa-miR-198	MIMAT0000228	BMP6	654	XM_005249305	1	1	1	1	4
hsa-miR-198	MIMAT0000228	BMPR1A	657	XM_005270064	1	1	1	1	4
hsa-miR-198	MIMAT0000228	BMPR1A	657	NM_004329	1	1	1	1	4
hsa-miR-198	MIMAT0000228	C8A	731	NM_000562	1	1	1	1	4
hsa-miR-198	MIMAT0000228	OSGIN2	734	NM_004337	1	1	1	1	4
hsa-miR-198	MIMAT0000228	MYRF	745	XM_005274229	1	1	1	1	4
hsa-miR-198	MIMAT0000228	MYRF	745	NM_013279	1	1	1	1	4
hsa-miR-198	MIMAT0000228	MYRF	745	XM_005274228	1	1	1	1	4
hsa-miR-198	MIMAT0000228	MYRF	745	XM_005274227	1	1	1	1	4
hsa-miR-198	MIMAT0000228	MYRF	745	XM_005274226	1	1	1	1	4
hsa-miR-198	MIMAT0000228	MYRF	745	XM_005274225	1	1	1	1	4
hsa-miR-198	MIMAT0000228	MYRF	745	XM_005274224	1	1	1	1	4
hsa-miR-198	MIMAT0000228	MYRF	745	XM_005274223	1	1	1	1	4
hsa-miR-198	MIMAT0000228	MYRF	745	NM_001127392	1	1	1	1	4
hsa-miR-198	MIMAT0000228	CA12	771	NM_206925	1	1	1	1	4
hsa-miR-198	MIMAT0000228	CA12	771	NM_001218	1	1	1	1	4
hsa-miR-198	MIMAT0000228	CACNA1C	775	XM_005253766	1	1	1	1	4
hsa-miR-198	MIMAT0000228	CACNA1C	775	XM_005253788	1	1	1	1	4
hsa-miR-198	MIMAT0000228	CACNA1C	775	NM_001129846	1	1	1	1	4
hsa-miR-198	MIMAT0000228	CACNA1C	775	NM_001129844	1	1	1	1	4
hsa-miR-198	MIMAT0000228	CACNA1C	775	NM_000719	1	1	1	1	4
hsa-miR-198	MIMAT0000228	CACNA1C	775	NM_001129840	1	1	1	1	4
hsa-miR-198	MIMAT0000228	CACNA1C	775	NM_001129841	1	1	1	1	4
hsa-miR-198	MIMAT0000228	CACNA1C	775	NM_001129842	1	1	1	1	4
hsa-miR-198	MIMAT0000228	CACNA1C	775	NM_001129843	1	1	1	1	4
hsa-miR-198	MIMAT0000228	CACNA1C	775	NM_001167623	1	1	1	1	4
hsa-miR-198	MIMAT0000228	CACNA1C	775	NM_001129839	1	1	1	1	4
hsa-miR-198	MIMAT0000228	CACNA1C	775	NM_001129837	1	1	1	1	4
hsa-miR-198	MIMAT0000228	CACNA1C	775	NM_001129838	1	1	1	1	4
hsa-miR-198	MIMAT0000228	CACNA1C	775	NM_001129836	1	1	1	1	4
hsa-miR-198	MIMAT0000228	CACNA1C	775	NM_001129833	1	1	1	1	4
hsa-miR-198	MIMAT0000228	CACNA1C	775	NM_001129834	1	1	1	1	4
hsa-miR-198	MIMAT0000228	CACNA1C	775	NM_001129835	1	1	1	1	4
hsa-miR-198	MIMAT0000228	CACNA1C	775	NM_001129832	1	1	1	1	4
hsa-miR-198	MIMAT0000228	CACNA1C	775	NM_001129831	1	1	1	1	4
hsa-miR-198	MIMAT0000228	CACNA1C	775	NM_001129830	1	1	1	1	4
hsa-miR-198	MIMAT0000228	CACNA1C	775	NM_001167624	1	1	1	1	4
hsa-miR-198	MIMAT0000228	CACNA1C	775	NM_001129829	1	1	1	1	4
hsa-miR-198	MIMAT0000228	CACNA1C	775	NM_001129827	1	1	1	1	4
hsa-miR-198	MIMAT0000228	CACNA1C	775	NM_001167625	1	1	1	1	4
hsa-miR-198	MIMAT0000228	CACNA1C	775	XM_005253787	1	1	1	1	4
hsa-miR-198	MIMAT0000228	CACNA1C	775	XM_005253786	1	1	1	1	4
hsa-miR-198	MIMAT0000228	CACNA1C	775	XM_005253781	1	1	1	1	4
hsa-miR-198	MIMAT0000228	CACNA1C	775	XM_005253782	1	1	1	1	4
hsa-miR-198	MIMAT0000228	CACNA1C	775	XM_005253783	1	1	1	1	4
hsa-miR-198	MIMAT0000228	CACNA1C	775	XM_005253784	1	1	1	1	4
hsa-miR-198	MIMAT0000228	CACNA1C	775	XM_005253785	1	1	1	1	4
hsa-miR-198	MIMAT0000228	CACNA1C	775	XM_005253780	1	1	1	1	4
hsa-miR-198	MIMAT0000228	CACNA1C	775	XM_005253778	1	1	1	1	4
hsa-miR-198	MIMAT0000228	CACNA1C	775	XM_005253779	1	1	1	1	4
hsa-miR-198	MIMAT0000228	CACNA1C	775	NM_199460	1	1	1	1	4
hsa-miR-198	MIMAT0000228	CACNA1C	775	XM_005253765	1	1	1	1	4
hsa-miR-198	MIMAT0000228	CACNA1C	775	XM_005253777	1	1	1	1	4
hsa-miR-198	MIMAT0000228	CACNA1C	775	XM_005253774	1	1	1	1	4
hsa-miR-198	MIMAT0000228	CACNA1C	775	XM_005253775	1	1	1	1	4
hsa-miR-198	MIMAT0000228	CACNA1C	775	XM_005253776	1	1	1	1	4
hsa-miR-198	MIMAT0000228	CACNA1C	775	XM_005253773	1	1	1	1	4
hsa-miR-198	MIMAT0000228	CACNA1C	775	XM_005253772	1	1	1	1	4
hsa-miR-198	MIMAT0000228	CACNA1C	775	XM_005253770	1	1	1	1	4
hsa-miR-198	MIMAT0000228	CACNA1C	775	XM_005253771	1	1	1	1	4
hsa-miR-198	MIMAT0000228	CACNA1C	775	XM_005253769	1	1	1	1	4
hsa-miR-198	MIMAT0000228	CACNA1C	775	XM_005253768	1	1	1	1	4
hsa-miR-198	MIMAT0000228	CACNA1C	775	XM_005253767	1	1	1	1	4
hsa-miR-198	MIMAT0000228	CACNA1E	777	XM_005245477	1	1	1	1	4
hsa-miR-198	MIMAT0000228	CACNA1E	777	NM_001205294	1	1	1	1	4
hsa-miR-198	MIMAT0000228	CACNA1E	777	NM_000721	1	1	1	1	4
hsa-miR-198	MIMAT0000228	CACNA1E	777	NM_001205293	1	1	1	1	4
hsa-miR-198	MIMAT0000228	CAD	790	NM_004341	1	1	1	1	4
hsa-miR-198	MIMAT0000228	CAD	790	XM_005264558	1	1	1	1	4
hsa-miR-198	MIMAT0000228	CAD	790	XM_005264557	1	1	1	1	4
hsa-miR-198	MIMAT0000228	CAD	790	XM_005264556	1	1	1	1	4
hsa-miR-198	MIMAT0000228	CAD	790	XM_005264555	1	1	1	1	4
hsa-miR-198	MIMAT0000228	CAMK2G	818	NM_001222	1	1	1	1	4
hsa-miR-198	MIMAT0000228	CAMK2G	818	NM_172173	1	1	1	1	4
hsa-miR-198	MIMAT0000228	CAMK2G	818	XM_005270205	1	1	1	1	4
hsa-miR-198	MIMAT0000228	CAMK2G	818	NM_172170	1	1	1	1	4
hsa-miR-198	MIMAT0000228	CAMK2G	818	XM_005270204	1	1	1	1	4
hsa-miR-198	MIMAT0000228	CAMK2G	818	XM_005270203	1	1	1	1	4
hsa-miR-198	MIMAT0000228	CAMK2G	818	NM_172169	1	1	1	1	4
hsa-miR-198	MIMAT0000228	CAMK2G	818	XM_005270202	1	1	1	1	4
hsa-miR-198	MIMAT0000228	CAMK2G	818	NM_001204492	1	1	1	1	4
hsa-miR-198	MIMAT0000228	CAMK2G	818	XM_005270201	1	1	1	1	4
hsa-miR-198	MIMAT0000228	CAMK2G	818	XM_005270206	1	1	1	1	4
hsa-miR-198	MIMAT0000228	CAMK2G	818	XM_005270200	1	1	1	1	4
hsa-miR-198	MIMAT0000228	CAMK2G	818	XM_005270199	1	1	1	1	4
hsa-miR-198	MIMAT0000228	CAMK2G	818	NM_172171	1	1	1	1	4
hsa-miR-198	MIMAT0000228	CAMK2G	818	XM_005270207	1	1	1	1	4
hsa-miR-198	MIMAT0000228	CAMK2G	818	XM_005270198	1	1	1	1	4
hsa-miR-198	MIMAT0000228	CAMK2G	818	XM_005270197	1	1	1	1	4
hsa-miR-198	MIMAT0000228	CAPN2	824	NM_001146068	1	1	1	1	4
hsa-miR-198	MIMAT0000228	CBL	867	NM_005188	1	1	1	1	4
hsa-miR-198	MIMAT0000228	CBL	867	XM_005271718	1	1	1	1	4
hsa-miR-198	MIMAT0000228	CD1D	912	NM_001766	1	1	1	1	4
hsa-miR-198	MIMAT0000228	CD1D	912	XM_005245583	1	1	1	1	4
hsa-miR-198	MIMAT0000228	CD1D	912	XM_005245582	1	1	1	1	4
hsa-miR-198	MIMAT0000228	CD4	920	NM_001195014	1	1	1	1	4
hsa-miR-198	MIMAT0000228	CD4	920	NM_001195017	1	1	1	1	4
hsa-miR-198	MIMAT0000228	CD4	920	NM_001195016	1	1	1	1	4
hsa-miR-198	MIMAT0000228	CD4	920	NM_001195015	1	1	1	1	4
hsa-miR-198	MIMAT0000228	CD4	920	NM_000616	1	1	1	1	4
hsa-miR-198	MIMAT0000228	TNFRSF8	943	NM_001243	1	1	1	1	4
hsa-miR-198	MIMAT0000228	TNFRSF8	943	NM_001281430	1	1	1	1	4
hsa-miR-198	MIMAT0000228	SCARB2	950	NM_001204255	1	1	1	1	4
hsa-miR-198	MIMAT0000228	ENTPD1	953	NM_001776	1	1	1	1	4
hsa-miR-198	MIMAT0000228	ENTPD1	953	NM_001164181	1	1	1	1	4
hsa-miR-198	MIMAT0000228	ENTPD1	953	NM_001164183	1	1	1	1	4
hsa-miR-198	MIMAT0000228	ENTPD1	953	NM_001164178	1	1	1	1	4
hsa-miR-198	MIMAT0000228	ENTPD1	953	NM_001164182	1	1	1	1	4
hsa-miR-198	MIMAT0000228	ENTPD1	953	XM_005270285	1	1	1	1	4
hsa-miR-198	MIMAT0000228	ENTPD1	953	NM_001098175	1	1	1	1	4
hsa-miR-198	MIMAT0000228	ENTPD1	953	NM_001164179	1	1	1	1	4
hsa-miR-198	MIMAT0000228	ENTPD6	955	XM_005260887	1	1	1	1	4
hsa-miR-198	MIMAT0000228	ENTPD6	955	XM_005260886	1	1	1	1	4
hsa-miR-198	MIMAT0000228	ENTPD6	955	XM_005260882	1	1	1	1	4
hsa-miR-198	MIMAT0000228	ENTPD6	955	XM_005260883	1	1	1	1	4
hsa-miR-198	MIMAT0000228	ENTPD6	955	XM_005260880	1	1	1	1	4
hsa-miR-198	MIMAT0000228	ENTPD6	955	XM_005260884	1	1	1	1	4
hsa-miR-198	MIMAT0000228	ENTPD6	955	NM_001114089	1	1	1	1	4
hsa-miR-198	MIMAT0000228	ENTPD6	955	XM_005260885	1	1	1	1	4
hsa-miR-198	MIMAT0000228	ENTPD6	955	XM_005260879	1	1	1	1	4
hsa-miR-198	MIMAT0000228	ENTPD6	955	XM_005260878	1	1	1	1	4
hsa-miR-198	MIMAT0000228	ENTPD6	955	NM_001247	1	1	1	1	4
hsa-miR-198	MIMAT0000228	CD59	966	NM_001127223	1	1	1	1	4
hsa-miR-198	MIMAT0000228	CD59	966	XM_005253257	1	1	1	1	4
hsa-miR-198	MIMAT0000228	CD59	966	XM_005253258	1	1	1	1	4
hsa-miR-198	MIMAT0000228	CD59	966	XM_005253259	1	1	1	1	4
hsa-miR-198	MIMAT0000228	CD59	966	NM_001127227	1	1	1	1	4
hsa-miR-198	MIMAT0000228	CD59	966	NM_001127226	1	1	1	1	4
hsa-miR-198	MIMAT0000228	CD59	966	NM_000611	1	1	1	1	4
hsa-miR-198	MIMAT0000228	CD59	966	NM_203331	1	1	1	1	4
hsa-miR-198	MIMAT0000228	CD59	966	NM_001127225	1	1	1	1	4
hsa-miR-198	MIMAT0000228	CD59	966	NM_203329	1	1	1	1	4
hsa-miR-198	MIMAT0000228	CD59	966	NM_203330	1	1	1	1	4
hsa-miR-198	MIMAT0000228	CTSC	1075	NM_001114173	1	1	1	1	4
hsa-miR-198	MIMAT0000228	CHD4	1108	XM_005253668	1	1	1	1	4
hsa-miR-198	MIMAT0000228	CHRM3	1131	XM_005273031	1	1	1	1	4
hsa-miR-198	MIMAT0000228	CHRM3	1131	XM_005273034	1	1	1	1	4
hsa-miR-198	MIMAT0000228	CHRM3	1131	XM_005273035	1	1	1	1	4
hsa-miR-198	MIMAT0000228	CHRM3	1131	XM_005273033	1	1	1	1	4
hsa-miR-198	MIMAT0000228	CHRM3	1131	XM_005273032	1	1	1	1	4
hsa-miR-198	MIMAT0000228	CHRNA2	1135	NM_000742	1	1	1	1	4
hsa-miR-198	MIMAT0000228	CHRNA2	1135	XM_005273397	1	1	1	1	4
hsa-miR-198	MIMAT0000228	CKMT1B	1159	XM_005254150	1	1	1	1	4
hsa-miR-198	MIMAT0000228	CKMT1B	1159	XM_005254149	1	1	1	1	4
hsa-miR-198	MIMAT0000228	CKMT1B	1159	NM_020990	1	1	1	1	4
hsa-miR-198	MIMAT0000228	COL8A2	1296	XM_005270477	1	1	1	1	4
hsa-miR-198	MIMAT0000228	COL8A2	1296	XM_005270479	1	1	1	1	4
hsa-miR-198	MIMAT0000228	COL8A2	1296	NM_005202	1	1	1	1	4
hsa-miR-198	MIMAT0000228	COL8A2	1296	XM_005270478	1	1	1	1	4
hsa-miR-198	MIMAT0000228	COL9A2	1298	NM_001852	1	1	1	1	4
hsa-miR-198	MIMAT0000228	COL9A2	1298	XM_005270480	1	1	1	1	4
hsa-miR-198	MIMAT0000228	CP	1356	NM_000096	1	1	1	1	4
hsa-miR-198	MIMAT0000228	CRHR1	1394	NM_001256299	1	1	1	1	4
hsa-miR-198	MIMAT0000228	CRHR1	1394	XM_005257060	1	1	1	1	4
hsa-miR-198	MIMAT0000228	CRHR1	1394	NM_001145147	1	1	1	1	4
hsa-miR-198	MIMAT0000228	CRHR1	1394	NM_001145148	1	1	1	1	4
hsa-miR-198	MIMAT0000228	CRHR1	1394	NM_004382	1	1	1	1	4
hsa-miR-198	MIMAT0000228	CRHR1	1394	NM_001145146	1	1	1	1	4
hsa-miR-198	MIMAT0000228	CS	1431	XM_005268663	1	1	1	1	4
hsa-miR-198	MIMAT0000228	CS	1431	NM_004077	1	1	1	1	4
hsa-miR-198	MIMAT0000228	CS	1431	XM_005268662	1	1	1	1	4
hsa-miR-198	MIMAT0000228	CSF1	1435	NM_000757	1	1	1	1	4
hsa-miR-198	MIMAT0000228	CSF1	1435	NM_172211	1	1	1	1	4
hsa-miR-198	MIMAT0000228	NCAN	1463	NM_004386	1	1	1	1	4
hsa-miR-198	MIMAT0000228	NCAN	1463	XM_005259747	1	1	1	1	4
hsa-miR-198	MIMAT0000228	NCAN	1463	XM_005259746	1	1	1	1	4
hsa-miR-198	MIMAT0000228	NCAN	1463	XM_005259745	1	1	1	1	4
hsa-miR-198	MIMAT0000228	CST3	1471	XM_005260672	1	1	1	1	4
hsa-miR-198	MIMAT0000228	CTBP2	1488	NM_001329	1	1	1	1	4
hsa-miR-198	MIMAT0000228	CTBP2	1488	NM_001083914	1	1	1	1	4
hsa-miR-198	MIMAT0000228	CYP11B2	1585	NM_000498	1	1	1	1	4
hsa-miR-198	MIMAT0000228	DIAPH1	1729	NM_001079812	1	1	1	1	4
hsa-miR-198	MIMAT0000228	DIAPH1	1729	NM_005219	1	1	1	1	4
hsa-miR-198	MIMAT0000228	TRDMT1	1787	NM_004412	1	1	1	1	4
hsa-miR-198	MIMAT0000228	DNMT3A	1788	XM_005264175	1	1	1	1	4
hsa-miR-198	MIMAT0000228	DNMT3A	1788	XM_005264177	1	1	1	1	4
hsa-miR-198	MIMAT0000228	DNMT3A	1788	XM_005264176	1	1	1	1	4
hsa-miR-198	MIMAT0000228	DOCK3	1795	XM_005264914	1	1	1	1	4
hsa-miR-198	MIMAT0000228	DOCK3	1795	XM_005264920	1	1	1	1	4
hsa-miR-198	MIMAT0000228	DOCK3	1795	XM_005264919	1	1	1	1	4
hsa-miR-198	MIMAT0000228	DOCK3	1795	XM_005264918	1	1	1	1	4
hsa-miR-198	MIMAT0000228	DOCK3	1795	NM_004947	1	1	1	1	4
hsa-miR-198	MIMAT0000228	DOCK3	1795	XM_005264917	1	1	1	1	4
hsa-miR-198	MIMAT0000228	DOCK3	1795	XM_005264916	1	1	1	1	4
hsa-miR-198	MIMAT0000228	DOCK3	1795	XM_005264915	1	1	1	1	4
hsa-miR-198	MIMAT0000228	DPH2	1802	NM_001039589	1	1	1	1	4
hsa-miR-198	MIMAT0000228	DPH2	1802	XM_005270560	1	1	1	1	4
hsa-miR-198	MIMAT0000228	DPH2	1802	XM_005270559	1	1	1	1	4
hsa-miR-198	MIMAT0000228	EDA	1896	NM_001399	1	1	1	1	4
hsa-miR-198	MIMAT0000228	EDA	1896	NM_001005612	1	1	1	1	4
hsa-miR-198	MIMAT0000228	EDA	1896	NM_001005609	1	1	1	1	4
hsa-miR-198	MIMAT0000228	EGF	1950	XM_005262800	1	1	1	1	4
hsa-miR-198	MIMAT0000228	ELAVL3	1995	NM_001420	1	1	1	1	4
hsa-miR-198	MIMAT0000228	ELAVL3	1995	NM_032281	1	1	1	1	4
hsa-miR-198	MIMAT0000228	SLC29A1	2030	NM_001078177	1	1	1	1	4
hsa-miR-198	MIMAT0000228	SLC29A1	2030	XM_005248876	1	1	1	1	4
hsa-miR-198	MIMAT0000228	SLC29A1	2030	XM_005248877	1	1	1	1	4
hsa-miR-198	MIMAT0000228	SLC29A1	2030	NM_001078176	1	1	1	1	4
hsa-miR-198	MIMAT0000228	SLC29A1	2030	XM_005248880	1	1	1	1	4
hsa-miR-198	MIMAT0000228	SLC29A1	2030	XM_005248879	1	1	1	1	4
hsa-miR-198	MIMAT0000228	SLC29A1	2030	XM_005248882	1	1	1	1	4
hsa-miR-198	MIMAT0000228	SLC29A1	2030	XM_005248875	1	1	1	1	4
hsa-miR-198	MIMAT0000228	SLC29A1	2030	NM_001078175	1	1	1	1	4
hsa-miR-198	MIMAT0000228	SLC29A1	2030	XM_005248878	1	1	1	1	4
hsa-miR-198	MIMAT0000228	SLC29A1	2030	XM_005248881	1	1	1	1	4
hsa-miR-198	MIMAT0000228	SLC29A1	2030	NM_004955	1	1	1	1	4
hsa-miR-198	MIMAT0000228	SLC29A1	2030	NM_001078174	1	1	1	1	4
hsa-miR-198	MIMAT0000228	STOM	2040	NM_004099	1	1	1	1	4
hsa-miR-198	MIMAT0000228	STOM	2040	NM_198194	1	1	1	1	4
hsa-miR-198	MIMAT0000228	STOM	2040	NM_001270526	1	1	1	1	4
hsa-miR-198	MIMAT0000228	NR2F6	2063	NM_005234	1	1	1	1	4
hsa-miR-198	MIMAT0000228	FAAH	2166	XM_005270624	1	1	1	1	4
hsa-miR-198	MIMAT0000228	FBLN1	2192	NM_006487	1	1	1	1	4
hsa-miR-198	MIMAT0000228	FASN	2194	NM_004104	1	1	1	1	4
hsa-miR-198	MIMAT0000228	FBLN2	2199	NM_001165035	1	1	1	1	4
hsa-miR-198	MIMAT0000228	FBLN2	2199	NM_001998	1	1	1	1	4
hsa-miR-198	MIMAT0000228	FBLN2	2199	XM_005264949	1	1	1	1	4
hsa-miR-198	MIMAT0000228	FBLN2	2199	NM_001004019	1	1	1	1	4
hsa-miR-198	MIMAT0000228	FCGR1A	2209	NM_000566	1	1	1	1	4
hsa-miR-198	MIMAT0000228	FCGR1A	2209	XM_005244959	1	1	1	1	4
hsa-miR-198	MIMAT0000228	FCGR1A	2209	XM_005277353	1	1	1	1	4
hsa-miR-198	MIMAT0000228	FCGR1A	2209	XM_005244958	1	1	1	1	4
hsa-miR-198	MIMAT0000228	FCGR1A	2209	XM_005277352	1	1	1	1	4
hsa-miR-198	MIMAT0000228	FCGR1A	2209	XM_005244957	1	1	1	1	4
hsa-miR-198	MIMAT0000228	FCGR1A	2209	XM_005277351	1	1	1	1	4
hsa-miR-198	MIMAT0000228	FCGR1B	2210	NM_001017986	1	1	1	1	4
hsa-miR-198	MIMAT0000228	FCGR1B	2210	NM_001004340	1	1	1	1	4
hsa-miR-198	MIMAT0000228	FCN1	2219	XM_005263399	1	1	1	1	4
hsa-miR-198	MIMAT0000228	FOXJ1	2302	NM_001454	1	1	1	1	4
hsa-miR-198	MIMAT0000228	AFF2	2334	NM_001170628	1	1	1	1	4
hsa-miR-198	MIMAT0000228	AFF2	2334	NM_001169125	1	1	1	1	4
hsa-miR-198	MIMAT0000228	AFF2	2334	NM_001169122	1	1	1	1	4
hsa-miR-198	MIMAT0000228	AFF2	2334	NM_001169124	1	1	1	1	4
hsa-miR-198	MIMAT0000228	AFF2	2334	NM_001169123	1	1	1	1	4
hsa-miR-198	MIMAT0000228	FPR3	2359	NM_002030	1	1	1	1	4
hsa-miR-198	MIMAT0000228	GALK2	2585	XM_005254284	1	1	1	1	4
hsa-miR-198	MIMAT0000228	GALK2	2585	XM_005254279	1	1	1	1	4
hsa-miR-198	MIMAT0000228	GALK2	2585	XM_005254281	1	1	1	1	4
hsa-miR-198	MIMAT0000228	GALK2	2585	XM_005254280	1	1	1	1	4
hsa-miR-198	MIMAT0000228	LRRC32	2615	XM_005273903	1	1	1	1	4
hsa-miR-198	MIMAT0000228	LRRC32	2615	NM_001128922	1	1	1	1	4
hsa-miR-198	MIMAT0000228	LRRC32	2615	NM_005512	1	1	1	1	4
hsa-miR-198	MIMAT0000228	GATA3	2625	NM_001002295	1	1	1	1	4
hsa-miR-198	MIMAT0000228	GATA3	2625	XM_005252442	1	1	1	1	4
hsa-miR-198	MIMAT0000228	GATA3	2625	XM_005252443	1	1	1	1	4
hsa-miR-198	MIMAT0000228	GATA3	2625	NM_002051	1	1	1	1	4
hsa-miR-198	MIMAT0000228	KAT2A	2648	XM_005257217	1	1	1	1	4
hsa-miR-198	MIMAT0000228	KAT2A	2648	XM_005277009	1	1	1	1	4
hsa-miR-198	MIMAT0000228	GFPT1	2673	NM_001244710	1	1	1	1	4
hsa-miR-198	MIMAT0000228	GFPT1	2673	NM_002056	1	1	1	1	4
hsa-miR-198	MIMAT0000228	GFRA2	2675	XM_005273475	1	1	1	1	4
hsa-miR-198	MIMAT0000228	GFRA2	2675	XM_005273474	1	1	1	1	4
hsa-miR-198	MIMAT0000228	GFRA2	2675	XM_005273472	1	1	1	1	4
hsa-miR-198	MIMAT0000228	GFRA2	2675	XM_005273473	1	1	1	1	4
hsa-miR-198	MIMAT0000228	GFRA2	2675	NM_001165039	1	1	1	1	4
hsa-miR-198	MIMAT0000228	GFRA2	2675	NM_001165038	1	1	1	1	4
hsa-miR-198	MIMAT0000228	GGT5	2687	XM_005261557	1	1	1	1	4
hsa-miR-198	MIMAT0000228	GGT5	2687	NM_001099782	1	1	1	1	4
hsa-miR-198	MIMAT0000228	GGT5	2687	XM_005261560	1	1	1	1	4
hsa-miR-198	MIMAT0000228	GGT5	2687	XM_005261559	1	1	1	1	4
hsa-miR-198	MIMAT0000228	GGT5	2687	XM_005261561	1	1	1	1	4
hsa-miR-198	MIMAT0000228	GGT5	2687	NM_004121	1	1	1	1	4
hsa-miR-198	MIMAT0000228	GGT5	2687	NM_001099781	1	1	1	1	4
hsa-miR-198	MIMAT0000228	GGT5	2687	XM_005261558	1	1	1	1	4
hsa-miR-198	MIMAT0000228	GJA3	2700	NM_021954	1	1	1	1	4
hsa-miR-198	MIMAT0000228	GJA3	2700	XM_005266353	1	1	1	1	4
hsa-miR-198	MIMAT0000228	GLG1	2734	NM_001145666	1	1	1	1	4
hsa-miR-198	MIMAT0000228	GLG1	2734	NM_012201	1	1	1	1	4
hsa-miR-198	MIMAT0000228	GNAZ	2781	NM_002073	1	1	1	1	4
hsa-miR-198	MIMAT0000228	GNG4	2786	NM_001098722	1	1	1	1	4
hsa-miR-198	MIMAT0000228	GNG4	2786	NM_004485	1	1	1	1	4
hsa-miR-198	MIMAT0000228	GNG4	2786	NM_001098721	1	1	1	1	4
hsa-miR-198	MIMAT0000228	GPR26	2849	NM_153442	1	1	1	1	4
hsa-miR-198	MIMAT0000228	GRIK3	2899	NM_000831	1	1	1	1	4
hsa-miR-198	MIMAT0000228	GRIK5	2901	NM_002088	1	1	1	1	4
hsa-miR-198	MIMAT0000228	GRIK5	2901	XM_005258822	1	1	1	1	4
hsa-miR-198	MIMAT0000228	ARHGAP35	2909	XM_005258823	1	1	1	1	4
hsa-miR-198	MIMAT0000228	GSK3B	2932	NM_001146156	1	1	1	1	4
hsa-miR-198	MIMAT0000228	GUCY1A2	2977	NM_000855	1	1	1	1	4
hsa-miR-198	MIMAT0000228	GUK1	2987	XM_005273104	1	1	1	1	4
hsa-miR-198	MIMAT0000228	GUK1	2987	XM_005273108	1	1	1	1	4
hsa-miR-198	MIMAT0000228	GUK1	2987	XM_005273113	1	1	1	1	4
hsa-miR-198	MIMAT0000228	GUK1	2987	XM_005273110	1	1	1	1	4
hsa-miR-198	MIMAT0000228	GUK1	2987	NM_001159391	1	1	1	1	4
hsa-miR-198	MIMAT0000228	GUK1	2987	NM_001242840	1	1	1	1	4
hsa-miR-198	MIMAT0000228	GUK1	2987	NM_001242839	1	1	1	1	4
hsa-miR-198	MIMAT0000228	GUK1	2987	XM_005273106	1	1	1	1	4
hsa-miR-198	MIMAT0000228	GUK1	2987	XM_005273107	1	1	1	1	4
hsa-miR-198	MIMAT0000228	GUK1	2987	NM_001159390	1	1	1	1	4
hsa-miR-198	MIMAT0000228	GUK1	2987	XM_005273109	1	1	1	1	4
hsa-miR-198	MIMAT0000228	GUK1	2987	XM_005273112	1	1	1	1	4
hsa-miR-198	MIMAT0000228	GUK1	2987	XM_005273105	1	1	1	1	4
hsa-miR-198	MIMAT0000228	GUK1	2987	XM_005273111	1	1	1	1	4
hsa-miR-198	MIMAT0000228	GUK1	2987	NM_000858	1	1	1	1	4
hsa-miR-198	MIMAT0000228	GUK1	2987	XM_005273103	1	1	1	1	4
hsa-miR-198	MIMAT0000228	GYS1	2997	NM_001161587	1	1	1	1	4
hsa-miR-198	MIMAT0000228	GUCY2D	3000	NM_000180	1	1	1	1	4
hsa-miR-198	MIMAT0000228	HABP2	3026	NM_004132	1	1	1	1	4
hsa-miR-198	MIMAT0000228	HABP2	3026	NM_001177660	1	1	1	1	4
hsa-miR-198	MIMAT0000228	HDGF	3068	XM_005245108	1	1	1	1	4
hsa-miR-198	MIMAT0000228	HDGF	3068	NM_001126051	1	1	1	1	4
hsa-miR-198	MIMAT0000228	HDGF	3068	NM_001126050	1	1	1	1	4
hsa-miR-198	MIMAT0000228	HFE	3077	XM_005249040	1	1	1	1	4
hsa-miR-198	MIMAT0000228	HFE	3077	NM_139011	1	1	1	1	4
hsa-miR-198	MIMAT0000228	HFE	3077	NM_139010	1	1	1	1	4
hsa-miR-198	MIMAT0000228	HFE	3077	NM_139003	1	1	1	1	4
hsa-miR-198	MIMAT0000228	HFE	3077	NM_139008	1	1	1	1	4
hsa-miR-198	MIMAT0000228	HFE	3077	NM_139004	1	1	1	1	4
hsa-miR-198	MIMAT0000228	HFE	3077	NM_139007	1	1	1	1	4
hsa-miR-198	MIMAT0000228	HFE	3077	NM_139009	1	1	1	1	4
hsa-miR-198	MIMAT0000228	HFE	3077	NM_139006	1	1	1	1	4
hsa-miR-198	MIMAT0000228	HFE	3077	NM_000410	1	1	1	1	4
hsa-miR-198	MIMAT0000228	HLF	3131	XM_005257271	1	1	1	1	4
hsa-miR-198	MIMAT0000228	HLF	3131	XM_005257272	1	1	1	1	4
hsa-miR-198	MIMAT0000228	HLF	3131	XM_005257270	1	1	1	1	4
hsa-miR-198	MIMAT0000228	HLF	3131	XM_005257269	1	1	1	1	4
hsa-miR-198	MIMAT0000228	HLCS	3141	XM_005260955	1	1	1	1	4
hsa-miR-198	MIMAT0000228	HLCS	3141	XM_005260953	1	1	1	1	4
hsa-miR-198	MIMAT0000228	HLCS	3141	XM_005260956	1	1	1	1	4
hsa-miR-198	MIMAT0000228	HLCS	3141	NM_000411	1	1	1	1	4
hsa-miR-198	MIMAT0000228	HLCS	3141	NM_001242785	1	1	1	1	4
hsa-miR-198	MIMAT0000228	HMGA1	3159	XM_005249066	1	1	1	1	4
hsa-miR-198	MIMAT0000228	HMGA1	3159	XM_005249062	1	1	1	1	4
hsa-miR-198	MIMAT0000228	HMGA1	3159	XM_005249061	1	1	1	1	4
hsa-miR-198	MIMAT0000228	HMGA1	3159	NM_145903	1	1	1	1	4
hsa-miR-198	MIMAT0000228	HMGA1	3159	NM_145905	1	1	1	1	4
hsa-miR-198	MIMAT0000228	HMGA1	3159	NM_002131	1	1	1	1	4
hsa-miR-198	MIMAT0000228	HMGA1	3159	NM_145899	1	1	1	1	4
hsa-miR-198	MIMAT0000228	HMGA1	3159	NM_145902	1	1	1	1	4
hsa-miR-198	MIMAT0000228	HMX1	3166	NM_018942	1	1	1	1	4
hsa-miR-198	MIMAT0000228	HOXA1	3198	NM_153620	1	1	1	1	4
hsa-miR-198	MIMAT0000228	HOXC6	3223	NM_004503	1	1	1	1	4
hsa-miR-198	MIMAT0000228	HOXC6	3223	XM_005268830	1	1	1	1	4
hsa-miR-198	MIMAT0000228	PRMT1	3276	XM_005258844	1	1	1	1	4
hsa-miR-198	MIMAT0000228	DNAJB1	3337	XM_005259888	1	1	1	1	4
hsa-miR-198	MIMAT0000228	HTR4	3360	XM_005268444	1	1	1	1	4
hsa-miR-198	MIMAT0000228	HTR4	3360	NM_000870	1	1	1	1	4
hsa-miR-198	MIMAT0000228	HTR4	3360	NM_001040173	1	1	1	1	4
hsa-miR-198	MIMAT0000228	INPPL1	3636	XM_005273980	1	1	1	1	4
hsa-miR-198	MIMAT0000228	ITGB5	3693	XM_005247436	1	1	1	1	4
hsa-miR-198	MIMAT0000228	KCNA2	3737	XM_005270842	1	1	1	1	4
hsa-miR-198	MIMAT0000228	KCNA6	3742	XM_005253686	1	1	1	1	4
hsa-miR-198	MIMAT0000228	KCNA6	3742	NM_002235	1	1	1	1	4
hsa-miR-198	MIMAT0000228	KCNC1	3746	NM_004976	1	1	1	1	4
hsa-miR-198	MIMAT0000228	KCNMA1	3778	NM_001271518	1	1	1	1	4
hsa-miR-198	MIMAT0000228	KCNMA1	3778	XM_005269798	1	1	1	1	4
hsa-miR-198	MIMAT0000228	KCNMA1	3778	XM_005269797	1	1	1	1	4
hsa-miR-198	MIMAT0000228	KCNMA1	3778	XM_005269790	1	1	1	1	4
hsa-miR-198	MIMAT0000228	KCNMA1	3778	XM_005269796	1	1	1	1	4
hsa-miR-198	MIMAT0000228	KCNMA1	3778	XM_005269795	1	1	1	1	4
hsa-miR-198	MIMAT0000228	KCNMA1	3778	NM_001014797	1	1	1	1	4
hsa-miR-198	MIMAT0000228	KCNMA1	3778	XM_005269787	1	1	1	1	4
hsa-miR-198	MIMAT0000228	KCNMA1	3778	XM_005269786	1	1	1	1	4
hsa-miR-198	MIMAT0000228	KCNMA1	3778	XM_005269784	1	1	1	1	4
hsa-miR-198	MIMAT0000228	KCNMA1	3778	XM_005269785	1	1	1	1	4
hsa-miR-198	MIMAT0000228	KCNMA1	3778	XM_005269791	1	1	1	1	4
hsa-miR-198	MIMAT0000228	KCNMA1	3778	XM_005269783	1	1	1	1	4
hsa-miR-198	MIMAT0000228	KCNMA1	3778	XM_005269792	1	1	1	1	4
hsa-miR-198	MIMAT0000228	KCNMA1	3778	XM_005269793	1	1	1	1	4
hsa-miR-198	MIMAT0000228	KCNMA1	3778	XM_005269789	1	1	1	1	4
hsa-miR-198	MIMAT0000228	KCNMA1	3778	XM_005269776	1	1	1	1	4
hsa-miR-198	MIMAT0000228	KCNMA1	3778	XM_005269775	1	1	1	1	4
hsa-miR-198	MIMAT0000228	KCNMA1	3778	XM_005269774	1	1	1	1	4
hsa-miR-198	MIMAT0000228	KCNMA1	3778	XM_005269782	1	1	1	1	4
hsa-miR-198	MIMAT0000228	KCNMA1	3778	XM_005269781	1	1	1	1	4
hsa-miR-198	MIMAT0000228	KCNMA1	3778	XM_005269778	1	1	1	1	4
hsa-miR-198	MIMAT0000228	KCNMA1	3778	XM_005269777	1	1	1	1	4
hsa-miR-198	MIMAT0000228	KCNMA1	3778	XM_005269780	1	1	1	1	4
hsa-miR-198	MIMAT0000228	LAD1	3898	NM_005558	1	1	1	1	4
hsa-miR-198	MIMAT0000228	LAMC2	3918	NM_005562	1	1	1	1	4
hsa-miR-198	MIMAT0000228	LAMC2	3918	XM_005245150	1	1	1	1	4
hsa-miR-198	MIMAT0000228	LGALS8	3964	NM_006499	1	1	1	1	4
hsa-miR-198	MIMAT0000228	LGALS8	3964	NM_201545	1	1	1	1	4
hsa-miR-198	MIMAT0000228	LGALS8	3964	NM_201543	1	1	1	1	4
hsa-miR-198	MIMAT0000228	LGALS8	3964	NM_201544	1	1	1	1	4
hsa-miR-198	MIMAT0000228	LIG3	3980	NM_013975	1	1	1	1	4
hsa-miR-198	MIMAT0000228	LIG3	3980	XM_005257971	1	1	1	1	4
hsa-miR-198	MIMAT0000228	LIG3	3980	XM_005257970	1	1	1	1	4
hsa-miR-198	MIMAT0000228	LMNA	4000	NM_170707	1	1	1	1	4
hsa-miR-198	MIMAT0000228	LMNA	4000	NM_170708	1	1	1	1	4
hsa-miR-198	MIMAT0000228	LNPEP	4012	XM_005271989	1	1	1	1	4
hsa-miR-198	MIMAT0000228	LSS	4047	NM_001145437	1	1	1	1	4
hsa-miR-198	MIMAT0000228	LSS	4047	NM_001145436	1	1	1	1	4
hsa-miR-198	MIMAT0000228	LSS	4047	NM_002340	1	1	1	1	4
hsa-miR-198	MIMAT0000228	SMAD2	4087	NM_001003652	1	1	1	1	4
hsa-miR-198	MIMAT0000228	SMAD2	4087	NM_005901	1	1	1	1	4
hsa-miR-198	MIMAT0000228	SMAD2	4087	NM_001135937	1	1	1	1	4
hsa-miR-198	MIMAT0000228	SMAD3	4088	NM_001145104	1	1	1	1	4
hsa-miR-198	MIMAT0000228	SMAD3	4088	NM_001145103	1	1	1	1	4
hsa-miR-198	MIMAT0000228	SMAD3	4088	NM_001145102	1	1	1	1	4
hsa-miR-198	MIMAT0000228	SMAD3	4088	NM_005902	1	1	1	1	4
hsa-miR-198	MIMAT0000228	MAK	4117	NM_001242385	1	1	1	1	4
hsa-miR-198	MIMAT0000228	MAK	4117	NM_005906	1	1	1	1	4
hsa-miR-198	MIMAT0000228	MBP	4155	NM_001025092	1	1	1	1	4
hsa-miR-198	MIMAT0000228	MBP	4155	NM_001025090	1	1	1	1	4
hsa-miR-198	MIMAT0000228	MBP	4155	NM_002385	1	1	1	1	4
hsa-miR-198	MIMAT0000228	MBP	4155	NM_001025081	1	1	1	1	4
hsa-miR-198	MIMAT0000228	MBP	4155	XM_005266699	1	1	1	1	4
hsa-miR-198	MIMAT0000228	MBP	4155	XM_005266697	1	1	1	1	4
hsa-miR-198	MIMAT0000228	MBP	4155	NM_001025101	1	1	1	1	4
hsa-miR-198	MIMAT0000228	MCC	4163	NM_001085377	1	1	1	1	4
hsa-miR-198	MIMAT0000228	MCC	4163	XM_005271992	1	1	1	1	4
hsa-miR-198	MIMAT0000228	MCC	4163	NM_002387	1	1	1	1	4
hsa-miR-198	MIMAT0000228	MCC	4163	XM_005271991	1	1	1	1	4
hsa-miR-198	MIMAT0000228	MDM4	4194	NM_002393	1	1	1	1	4
hsa-miR-198	MIMAT0000228	MDM4	4194	NM_001204172	1	1	1	1	4
hsa-miR-198	MIMAT0000228	MDM4	4194	NM_001278519	1	1	1	1	4
hsa-miR-198	MIMAT0000228	MDM4	4194	NM_001278518	1	1	1	1	4
hsa-miR-198	MIMAT0000228	MDM4	4194	NM_001278517	1	1	1	1	4
hsa-miR-198	MIMAT0000228	MDM4	4194	NM_001204171	1	1	1	1	4
hsa-miR-198	MIMAT0000228	MDM4	4194	NM_001278516	1	1	1	1	4
hsa-miR-198	MIMAT0000228	MECP2	4204	XM_005274683	1	1	1	1	4
hsa-miR-198	MIMAT0000228	MECP2	4204	XM_005277853	1	1	1	1	4
hsa-miR-198	MIMAT0000228	MECP2	4204	XM_005274681	1	1	1	1	4
hsa-miR-198	MIMAT0000228	MECP2	4204	XM_005277851	1	1	1	1	4
hsa-miR-198	MIMAT0000228	MECP2	4204	NM_004992	1	1	1	1	4
hsa-miR-198	MIMAT0000228	MECP2	4204	XM_005274682	1	1	1	1	4
hsa-miR-198	MIMAT0000228	MECP2	4204	XM_005277852	1	1	1	1	4
hsa-miR-198	MIMAT0000228	MEIS1	4211	XM_005264324	1	1	1	1	4
hsa-miR-198	MIMAT0000228	MEIS1	4211	XM_005264325	1	1	1	1	4
hsa-miR-198	MIMAT0000228	MEIS1	4211	NM_002398	1	1	1	1	4
hsa-miR-198	MIMAT0000228	MEIS1	4211	XM_005264322	1	1	1	1	4
hsa-miR-198	MIMAT0000228	MEIS1	4211	XM_005264321	1	1	1	1	4
hsa-miR-198	MIMAT0000228	MEOX1	4222	NM_013999	1	1	1	1	4
hsa-miR-198	MIMAT0000228	MEOX1	4222	NM_001040002	1	1	1	1	4
hsa-miR-198	MIMAT0000228	MET	4233	XM_005250354	1	1	1	1	4
hsa-miR-198	MIMAT0000228	MET	4233	NM_000245	1	1	1	1	4
hsa-miR-198	MIMAT0000228	MET	4233	NM_001127500	1	1	1	1	4
hsa-miR-198	MIMAT0000228	MGST2	4258	NM_001204368	1	1	1	1	4
hsa-miR-198	MIMAT0000228	CIITA	4261	XM_005255324	1	1	1	1	4
hsa-miR-198	MIMAT0000228	CIITA	4261	XM_005255323	1	1	1	1	4
hsa-miR-198	MIMAT0000228	CIITA	4261	XM_005255322	1	1	1	1	4
hsa-miR-198	MIMAT0000228	CIITA	4261	NM_000246	1	1	1	1	4
hsa-miR-198	MIMAT0000228	CIITA	4261	XM_005255321	1	1	1	1	4
hsa-miR-198	MIMAT0000228	MICB	4277	NM_005931	1	1	1	1	4
hsa-miR-198	MIMAT0000228	MICB	4277	XM_005249126	1	1	1	1	4
hsa-miR-198	MIMAT0000228	MAP3K9	4293	XM_005267685	1	1	1	1	4
hsa-miR-198	MIMAT0000228	MAP3K9	4293	XM_005267683	1	1	1	1	4
hsa-miR-198	MIMAT0000228	MLLT4	4301	NM_001040000	1	1	1	1	4
hsa-miR-198	MIMAT0000228	MNT	4335	NM_020310	1	1	1	1	4
hsa-miR-198	MIMAT0000228	MPI	4351	NM_002435	1	1	1	1	4
hsa-miR-198	MIMAT0000228	MPI	4351	XM_005254388	1	1	1	1	4
hsa-miR-198	MIMAT0000228	MPI	4351	XM_005254387	1	1	1	1	4
hsa-miR-198	MIMAT0000228	MPI	4351	XM_005254386	1	1	1	1	4
hsa-miR-198	MIMAT0000228	MPP2	4355	NM_001278376	1	1	1	1	4
hsa-miR-198	MIMAT0000228	MPP2	4355	NM_001278371	1	1	1	1	4
hsa-miR-198	MIMAT0000228	MPP2	4355	NM_001278370	1	1	1	1	4
hsa-miR-198	MIMAT0000228	MPP2	4355	NM_001278375	1	1	1	1	4
hsa-miR-198	MIMAT0000228	MPP2	4355	NM_001278374	1	1	1	1	4
hsa-miR-198	MIMAT0000228	MPP2	4355	NM_001278373	1	1	1	1	4
hsa-miR-198	MIMAT0000228	MPP2	4355	NM_005374	1	1	1	1	4
hsa-miR-198	MIMAT0000228	MPP2	4355	NM_001278372	1	1	1	1	4
hsa-miR-198	MIMAT0000228	MSR1	4481	NM_002445	1	1	1	1	4
hsa-miR-198	MIMAT0000228	MUC1	4582	XM_005245178	1	1	1	1	4
hsa-miR-198	MIMAT0000228	MUC1	4582	XM_005245182	1	1	1	1	4
hsa-miR-198	MIMAT0000228	MUC1	4582	XM_005245179	1	1	1	1	4
hsa-miR-198	MIMAT0000228	MUT	4594	NM_000255	1	1	1	1	4
hsa-miR-198	MIMAT0000228	MUT	4594	XM_005249143	1	1	1	1	4
hsa-miR-198	MIMAT0000228	MYBPC2	4606	NM_004533	1	1	1	1	4
hsa-miR-198	MIMAT0000228	MYCL	4610	XM_005270887	1	1	1	1	4
hsa-miR-198	MIMAT0000228	MYCL	4610	NM_001033082	1	1	1	1	4
hsa-miR-198	MIMAT0000228	MYD88	4615	NM_001172566	1	1	1	1	4
hsa-miR-198	MIMAT0000228	MYD88	4615	NM_001172569	1	1	1	1	4
hsa-miR-198	MIMAT0000228	MYD88	4615	XM_005265172	1	1	1	1	4
hsa-miR-198	MIMAT0000228	MYL1	4632	NM_079420	1	1	1	1	4
hsa-miR-198	MIMAT0000228	MYL1	4632	NM_079422	1	1	1	1	4
hsa-miR-198	MIMAT0000228	MYO1D	4642	NM_015194	1	1	1	1	4
hsa-miR-198	MIMAT0000228	NAP1L4	4676	XM_005252935	1	1	1	1	4
hsa-miR-198	MIMAT0000228	NAP1L4	4676	XM_005252938	1	1	1	1	4
hsa-miR-198	MIMAT0000228	NAP1L4	4676	XM_005252937	1	1	1	1	4
hsa-miR-198	MIMAT0000228	NAP1L4	4676	XM_005252936	1	1	1	1	4
hsa-miR-198	MIMAT0000228	NBN	4683	NM_002485	1	1	1	1	4
hsa-miR-198	MIMAT0000228	NFATC2	4773	NM_001258295	1	1	1	1	4
hsa-miR-198	MIMAT0000228	NFATC2	4773	NM_001258297	1	1	1	1	4
hsa-miR-198	MIMAT0000228	NFATC2	4773	NM_001258294	1	1	1	1	4
hsa-miR-198	MIMAT0000228	NFATC2	4773	NM_001258296	1	1	1	1	4
hsa-miR-198	MIMAT0000228	NFATC2	4773	NM_001258292	1	1	1	1	4
hsa-miR-198	MIMAT0000228	NFATC2	4773	XM_005260413	1	1	1	1	4
hsa-miR-198	MIMAT0000228	NFATC2	4773	NM_173091	1	1	1	1	4
hsa-miR-198	MIMAT0000228	NFATC2	4773	NM_001136021	1	1	1	1	4
hsa-miR-198	MIMAT0000228	NFIB	4781	XM_005251471	1	1	1	1	4
hsa-miR-198	MIMAT0000228	NFIB	4781	XM_005251468	1	1	1	1	4
hsa-miR-198	MIMAT0000228	NFIB	4781	NM_001190738	1	1	1	1	4
hsa-miR-198	MIMAT0000228	NFIB	4781	NM_005596	1	1	1	1	4
hsa-miR-198	MIMAT0000228	NFIB	4781	XM_005251470	1	1	1	1	4
hsa-miR-198	MIMAT0000228	NFIB	4781	NM_001190737	1	1	1	1	4
hsa-miR-198	MIMAT0000228	NFIB	4781	XM_005251469	1	1	1	1	4
hsa-miR-198	MIMAT0000228	NFX1	4799	XM_005251473	1	1	1	1	4
hsa-miR-198	MIMAT0000228	NFYA	4800	NM_021705	1	1	1	1	4
hsa-miR-198	MIMAT0000228	NIT1	4817	NM_005600	1	1	1	1	4
hsa-miR-198	MIMAT0000228	NIT1	4817	NM_001185094	1	1	1	1	4
hsa-miR-198	MIMAT0000228	NIT1	4817	NM_001185093	1	1	1	1	4
hsa-miR-198	MIMAT0000228	NKTR	4820	XM_005265178	1	1	1	1	4
hsa-miR-198	MIMAT0000228	NNAT	4826	NM_181689	1	1	1	1	4
hsa-miR-198	MIMAT0000228	NME3	4832	NM_002513	1	1	1	1	4
hsa-miR-198	MIMAT0000228	NME3	4832	XM_005255332	1	1	1	1	4
hsa-miR-198	MIMAT0000228	NMT1	4836	NM_021079	1	1	1	1	4
hsa-miR-198	MIMAT0000228	NOS1	4842	NM_001204218	1	1	1	1	4
hsa-miR-198	MIMAT0000228	NOS1	4842	NM_001204214	1	1	1	1	4
hsa-miR-198	MIMAT0000228	NOS1	4842	NM_001204213	1	1	1	1	4
hsa-miR-198	MIMAT0000228	NOS1	4842	NM_000620	1	1	1	1	4
hsa-miR-198	MIMAT0000228	CNOT4	4850	NM_013316	1	1	1	1	4
hsa-miR-198	MIMAT0000228	CNOT4	4850	NM_001190847	1	1	1	1	4
hsa-miR-198	MIMAT0000228	CNOT4	4850	NM_001190849	1	1	1	1	4
hsa-miR-198	MIMAT0000228	CNOT4	4850	NM_001190850	1	1	1	1	4
hsa-miR-198	MIMAT0000228	NPAT	4863	NM_002519	1	1	1	1	4
hsa-miR-198	MIMAT0000228	DDR2	4921	NM_006182	1	1	1	1	4
hsa-miR-198	MIMAT0000228	DDR2	4921	NM_001014796	1	1	1	1	4
hsa-miR-198	MIMAT0000228	DDR2	4921	XM_005245223	1	1	1	1	4
hsa-miR-198	MIMAT0000228	DDR2	4921	XM_005245220	1	1	1	1	4
hsa-miR-198	MIMAT0000228	OAS1	4938	NM_016816	1	1	1	1	4
hsa-miR-198	MIMAT0000228	OAS2	4939	NM_016817	1	1	1	1	4
hsa-miR-198	MIMAT0000228	OR3A2	4995	NM_002551	1	1	1	1	4
hsa-miR-198	MIMAT0000228	OTX2	5015	NM_172337	1	1	1	1	4
hsa-miR-198	MIMAT0000228	OTX2	5015	NM_001270525	1	1	1	1	4
hsa-miR-198	MIMAT0000228	OTX2	5015	NM_001270523	1	1	1	1	4
hsa-miR-198	MIMAT0000228	OTX2	5015	NM_021728	1	1	1	1	4
hsa-miR-198	MIMAT0000228	OXTR	5021	NM_000916	1	1	1	1	4
hsa-miR-198	MIMAT0000228	P2RX7	5027	NM_002562	1	1	1	1	4
hsa-miR-198	MIMAT0000228	P2RY2	5029	NM_002564	1	1	1	1	4
hsa-miR-198	MIMAT0000228	P2RY2	5029	NM_176071	1	1	1	1	4
hsa-miR-198	MIMAT0000228	PBX1	5087	XM_005245230	1	1	1	1	4
hsa-miR-198	MIMAT0000228	PBX1	5087	XM_005245229	1	1	1	1	4
hsa-miR-198	MIMAT0000228	PBX1	5087	NM_001204961	1	1	1	1	4
hsa-miR-198	MIMAT0000228	PBX1	5087	NM_002585	1	1	1	1	4
hsa-miR-198	MIMAT0000228	SERPINA5	5104	XM_005267724	1	1	1	1	4
hsa-miR-198	MIMAT0000228	SERPINA5	5104	XM_005267725	1	1	1	1	4
hsa-miR-198	MIMAT0000228	SERPINA5	5104	XM_005267722	1	1	1	1	4
hsa-miR-198	MIMAT0000228	SERPINA5	5104	XM_005267723	1	1	1	1	4
hsa-miR-198	MIMAT0000228	PCM1	5108	NM_006197	1	1	1	1	4
hsa-miR-198	MIMAT0000228	PCM1	5108	XM_005273510	1	1	1	1	4
hsa-miR-198	MIMAT0000228	PCM1	5108	XM_005273524	1	1	1	1	4
hsa-miR-198	MIMAT0000228	PCM1	5108	XM_005273523	1	1	1	1	4
hsa-miR-198	MIMAT0000228	PCM1	5108	XM_005273522	1	1	1	1	4
hsa-miR-198	MIMAT0000228	PCM1	5108	XM_005273521	1	1	1	1	4
hsa-miR-198	MIMAT0000228	PCM1	5108	XM_005273520	1	1	1	1	4
hsa-miR-198	MIMAT0000228	PCM1	5108	XM_005273519	1	1	1	1	4
hsa-miR-198	MIMAT0000228	PCM1	5108	XM_005273518	1	1	1	1	4
hsa-miR-198	MIMAT0000228	PCM1	5108	XM_005273517	1	1	1	1	4
hsa-miR-198	MIMAT0000228	PCM1	5108	XM_005273511	1	1	1	1	4
hsa-miR-198	MIMAT0000228	PCM1	5108	XM_005273516	1	1	1	1	4
hsa-miR-198	MIMAT0000228	PCM1	5108	XM_005273515	1	1	1	1	4
hsa-miR-198	MIMAT0000228	PCM1	5108	XM_005273514	1	1	1	1	4
hsa-miR-198	MIMAT0000228	PCM1	5108	XM_005273513	1	1	1	1	4
hsa-miR-198	MIMAT0000228	PCM1	5108	XM_005273512	1	1	1	1	4
hsa-miR-198	MIMAT0000228	PCM1	5108	XM_005273509	1	1	1	1	4
hsa-miR-198	MIMAT0000228	PDE1C	5137	XM_005249767	1	1	1	1	4
hsa-miR-198	MIMAT0000228	PDE1C	5137	XM_005249769	1	1	1	1	4
hsa-miR-198	MIMAT0000228	PDE1C	5137	XM_005249766	1	1	1	1	4
hsa-miR-198	MIMAT0000228	PDE9A	5152	XM_005261131	1	1	1	1	4
hsa-miR-198	MIMAT0000228	PDE9A	5152	NM_001001580	1	1	1	1	4
hsa-miR-198	MIMAT0000228	PDE9A	5152	NM_001001576	1	1	1	1	4
hsa-miR-198	MIMAT0000228	PDE9A	5152	NM_001001575	1	1	1	1	4
hsa-miR-198	MIMAT0000228	PDE9A	5152	NM_001001569	1	1	1	1	4
hsa-miR-198	MIMAT0000228	PDE9A	5152	NM_001001572	1	1	1	1	4
hsa-miR-198	MIMAT0000228	PDE9A	5152	NM_001001577	1	1	1	1	4
hsa-miR-198	MIMAT0000228	PDE9A	5152	NM_001001568	1	1	1	1	4
hsa-miR-198	MIMAT0000228	PDE9A	5152	NM_001001579	1	1	1	1	4
hsa-miR-198	MIMAT0000228	PDE9A	5152	NM_001001578	1	1	1	1	4
hsa-miR-198	MIMAT0000228	PDE9A	5152	XM_005261133	1	1	1	1	4
hsa-miR-198	MIMAT0000228	PDE9A	5152	NM_001001574	1	1	1	1	4
hsa-miR-198	MIMAT0000228	PDE9A	5152	NM_001001571	1	1	1	1	4
hsa-miR-198	MIMAT0000228	PDE9A	5152	NM_001001584	1	1	1	1	4
hsa-miR-198	MIMAT0000228	PDE9A	5152	NM_001001573	1	1	1	1	4
hsa-miR-198	MIMAT0000228	PDE9A	5152	NM_001001567	1	1	1	1	4
hsa-miR-198	MIMAT0000228	PDE9A	5152	NM_001001570	1	1	1	1	4
hsa-miR-198	MIMAT0000228	PDE9A	5152	NM_001001581	1	1	1	1	4
hsa-miR-198	MIMAT0000228	PDE9A	5152	NM_001001585	1	1	1	1	4
hsa-miR-198	MIMAT0000228	PDE9A	5152	NM_001001583	1	1	1	1	4
hsa-miR-198	MIMAT0000228	PDE9A	5152	NM_001001582	1	1	1	1	4
hsa-miR-198	MIMAT0000228	PDE9A	5152	NM_002606	1	1	1	1	4
hsa-miR-198	MIMAT0000228	ENPP1	5167	NM_006208	1	1	1	1	4
hsa-miR-198	MIMAT0000228	PFKFB2	5208	NM_006212	1	1	1	1	4
hsa-miR-198	MIMAT0000228	PFKFB2	5208	XM_005273162	1	1	1	1	4
hsa-miR-198	MIMAT0000228	PFKFB3	5209	XM_005252463	1	1	1	1	4
hsa-miR-198	MIMAT0000228	PFKFB3	5209	NM_001145443	1	1	1	1	4
hsa-miR-198	MIMAT0000228	PFKFB3	5209	XM_005252464	1	1	1	1	4
hsa-miR-198	MIMAT0000228	PFKFB3	5209	NM_004566	1	1	1	1	4
hsa-miR-198	MIMAT0000228	PFKFB4	5210	XM_005265230	1	1	1	1	4
hsa-miR-198	MIMAT0000228	PFKFB4	5210	XM_005265229	1	1	1	1	4
hsa-miR-198	MIMAT0000228	PFKFB4	5210	NM_004567	1	1	1	1	4
hsa-miR-198	MIMAT0000228	PFKFB4	5210	XM_005265228	1	1	1	1	4
hsa-miR-198	MIMAT0000228	PHKB	5257	XM_005255983	1	1	1	1	4
hsa-miR-198	MIMAT0000228	PHKB	5257	NM_000293	1	1	1	1	4
hsa-miR-198	MIMAT0000228	PIK3CG	5294	NM_002649	1	1	1	1	4
hsa-miR-198	MIMAT0000228	PIK3R1	5295	NM_181523	1	1	1	1	4
hsa-miR-198	MIMAT0000228	PIK3R1	5295	NM_001242466	1	1	1	1	4
hsa-miR-198	MIMAT0000228	PIK3R1	5295	NM_181504	1	1	1	1	4
hsa-miR-198	MIMAT0000228	PIK3R1	5295	NM_181524	1	1	1	1	4
hsa-miR-198	MIMAT0000228	PIK3R1	5295	XM_005248542	1	1	1	1	4
hsa-miR-198	MIMAT0000228	PLAU	5328	XM_005269901	1	1	1	1	4
hsa-miR-198	MIMAT0000228	PLAU	5328	NM_002658	1	1	1	1	4
hsa-miR-198	MIMAT0000228	PLOD1	5351	XM_005263474	1	1	1	1	4
hsa-miR-198	MIMAT0000228	PLOD1	5351	NM_000302	1	1	1	1	4
hsa-miR-198	MIMAT0000228	PMM2	5373	NM_000303	1	1	1	1	4
hsa-miR-198	MIMAT0000228	PMM2	5373	XM_005255374	1	1	1	1	4
hsa-miR-198	MIMAT0000228	UBL3	5412	NM_007106	1	1	1	1	4
hsa-miR-198	MIMAT0000228	POLR2E	5434	NM_002695	1	1	1	1	4
hsa-miR-198	MIMAT0000228	POLR2E	5434	XM_005259579	1	1	1	1	4
hsa-miR-198	MIMAT0000228	POLR2E	5434	XM_005259578	1	1	1	1	4
hsa-miR-198	MIMAT0000228	POLR2J	5439	NM_006234	1	1	1	1	4
hsa-miR-198	MIMAT0000228	PPARA	5465	XM_005261658	1	1	1	1	4
hsa-miR-198	MIMAT0000228	PPARA	5465	XM_005261657	1	1	1	1	4
hsa-miR-198	MIMAT0000228	PPARA	5465	XM_005261654	1	1	1	1	4
hsa-miR-198	MIMAT0000228	PPARA	5465	XM_005261653	1	1	1	1	4
hsa-miR-198	MIMAT0000228	PPARA	5465	XM_005261656	1	1	1	1	4
hsa-miR-198	MIMAT0000228	PPARA	5465	XM_005261655	1	1	1	1	4
hsa-miR-198	MIMAT0000228	PPARA	5465	NM_001001928	1	1	1	1	4
hsa-miR-198	MIMAT0000228	PPM1A	5494	NM_177952	1	1	1	1	4
hsa-miR-198	MIMAT0000228	PPM1A	5494	XM_005267779	1	1	1	1	4
hsa-miR-198	MIMAT0000228	PPM1A	5494	NM_021003	1	1	1	1	4
hsa-miR-198	MIMAT0000228	PPM1A	5494	XM_005267780	1	1	1	1	4
hsa-miR-198	MIMAT0000228	PPM1A	5494	XM_005267781	1	1	1	1	4
hsa-miR-198	MIMAT0000228	PPM1A	5494	XM_005267778	1	1	1	1	4
hsa-miR-198	MIMAT0000228	PPP5C	5536	XM_005259037	1	1	1	1	4
hsa-miR-198	MIMAT0000228	PRIM2	5558	NM_000947	1	1	1	1	4
hsa-miR-198	MIMAT0000228	PRKAA2	5563	NM_006252	1	1	1	1	4
hsa-miR-198	MIMAT0000228	PRKCG	5582	XM_005259054	1	1	1	1	4
hsa-miR-198	MIMAT0000228	MAPK13	5603	NM_002754	1	1	1	1	4
hsa-miR-198	MIMAT0000228	MAP2K7	5609	NM_145185	1	1	1	1	4
hsa-miR-198	MIMAT0000228	EIF2AK2	5610	NM_002759	1	1	1	1	4
hsa-miR-198	MIMAT0000228	EIF2AK2	5610	NM_001135652	1	1	1	1	4
hsa-miR-198	MIMAT0000228	EIF2AK2	5610	NM_001135651	1	1	1	1	4
hsa-miR-198	MIMAT0000228	PRNP	5621	NM_000311	1	1	1	1	4
hsa-miR-198	MIMAT0000228	PRNP	5621	XM_005260757	1	1	1	1	4
hsa-miR-198	MIMAT0000228	PRNP	5621	NM_001080123	1	1	1	1	4
hsa-miR-198	MIMAT0000228	PRNP	5621	NM_001271561	1	1	1	1	4
hsa-miR-198	MIMAT0000228	PRNP	5621	NM_001080122	1	1	1	1	4
hsa-miR-198	MIMAT0000228	PRNP	5621	NM_001080121	1	1	1	1	4
hsa-miR-198	MIMAT0000228	PRNP	5621	NM_183079	1	1	1	1	4
hsa-miR-198	MIMAT0000228	PROX1	5629	XM_005273196	1	1	1	1	4
hsa-miR-198	MIMAT0000228	PROX1	5629	XM_005273197	1	1	1	1	4
hsa-miR-198	MIMAT0000228	PROX1	5629	NM_002763	1	1	1	1	4
hsa-miR-198	MIMAT0000228	PROX1	5629	XM_005273195	1	1	1	1	4
hsa-miR-198	MIMAT0000228	PROX1	5629	XM_005273194	1	1	1	1	4
hsa-miR-198	MIMAT0000228	MASP1	5648	NM_001031849	1	1	1	1	4
hsa-miR-198	MIMAT0000228	PSD	5662	NM_002779	1	1	1	1	4
hsa-miR-198	MIMAT0000228	PSD	5662	NM_001270966	1	1	1	1	4
hsa-miR-198	MIMAT0000228	PSD	5662	NM_001270965	1	1	1	1	4
hsa-miR-198	MIMAT0000228	PSD	5662	XM_005269981	1	1	1	1	4
hsa-miR-198	MIMAT0000228	PSEN1	5663	XM_005267865	1	1	1	1	4
hsa-miR-198	MIMAT0000228	PSEN1	5663	XM_005267866	1	1	1	1	4
hsa-miR-198	MIMAT0000228	PSEN1	5663	XM_005267864	1	1	1	1	4
hsa-miR-198	MIMAT0000228	PSEN1	5663	NM_007318	1	1	1	1	4
hsa-miR-198	MIMAT0000228	PSEN1	5663	NM_000021	1	1	1	1	4
hsa-miR-198	MIMAT0000228	PSMD7	5713	NM_002811	1	1	1	1	4
hsa-miR-198	MIMAT0000228	PTGER4	5734	NM_000958	1	1	1	1	4
hsa-miR-198	MIMAT0000228	QSOX1	5768	XM_005245375	1	1	1	1	4
hsa-miR-198	MIMAT0000228	PTPN1	5770	NM_001278618	1	1	1	1	4
hsa-miR-198	MIMAT0000228	PTPN3	5774	NM_001145372	1	1	1	1	4
hsa-miR-198	MIMAT0000228	PTPN3	5774	NM_001145371	1	1	1	1	4
hsa-miR-198	MIMAT0000228	PTPN3	5774	NM_001145368	1	1	1	1	4
hsa-miR-198	MIMAT0000228	PTPN3	5774	NM_002829	1	1	1	1	4
hsa-miR-198	MIMAT0000228	PTPN3	5774	NM_001145370	1	1	1	1	4
hsa-miR-198	MIMAT0000228	PVR	5817	NM_001135769	1	1	1	1	4
hsa-miR-198	MIMAT0000228	PVR	5817	NM_001135768	1	1	1	1	4
hsa-miR-198	MIMAT0000228	PVRL2	5819	NM_002856	1	1	1	1	4
hsa-miR-198	MIMAT0000228	RAD51	5888	NM_001164269	1	1	1	1	4
hsa-miR-198	MIMAT0000228	RAD51	5888	NM_001164270	1	1	1	1	4
hsa-miR-198	MIMAT0000228	RAD51	5888	NM_002875	1	1	1	1	4
hsa-miR-198	MIMAT0000228	RAD52	5893	XM_005253723	1	1	1	1	4
hsa-miR-198	MIMAT0000228	RAD52	5893	XM_005253722	1	1	1	1	4
hsa-miR-198	MIMAT0000228	RAD52	5893	NM_134424	1	1	1	1	4
hsa-miR-198	MIMAT0000228	RAD52	5893	XM_005253721	1	1	1	1	4
hsa-miR-198	MIMAT0000228	RANGAP1	5905	XM_005261697	1	1	1	1	4
hsa-miR-198	MIMAT0000228	RANGAP1	5905	XM_005261696	1	1	1	1	4
hsa-miR-198	MIMAT0000228	RANGAP1	5905	XM_005261695	1	1	1	1	4
hsa-miR-198	MIMAT0000228	RANGAP1	5905	NM_002883	1	1	1	1	4
hsa-miR-198	MIMAT0000228	RAP1GAP	5909	NM_001145658	1	1	1	1	4
hsa-miR-198	MIMAT0000228	RAP1GAP	5909	NM_002885	1	1	1	1	4
hsa-miR-198	MIMAT0000228	RAP1GAP	5909	XM_005245956	1	1	1	1	4
hsa-miR-198	MIMAT0000228	RAP1GAP	5909	NM_001145657	1	1	1	1	4
hsa-miR-198	MIMAT0000228	RARA	5914	XM_005257556	1	1	1	1	4
hsa-miR-198	MIMAT0000228	RASA2	5922	XM_005247688	1	1	1	1	4
hsa-miR-198	MIMAT0000228	RASGRF1	5923	XM_005254578	1	1	1	1	4
hsa-miR-198	MIMAT0000228	RBBP5	5929	XM_005245401	1	1	1	1	4
hsa-miR-198	MIMAT0000228	RBBP5	5929	NM_001193272	1	1	1	1	4
hsa-miR-198	MIMAT0000228	RBBP5	5929	XM_005245402	1	1	1	1	4
hsa-miR-198	MIMAT0000228	RBBP5	5929	NM_001193273	1	1	1	1	4
hsa-miR-198	MIMAT0000228	RBBP5	5929	NM_005057	1	1	1	1	4
hsa-miR-198	MIMAT0000228	RBBP5	5929	XM_005245400	1	1	1	1	4
hsa-miR-198	MIMAT0000228	RBBP5	5929	XM_005245399	1	1	1	1	4
hsa-miR-198	MIMAT0000228	RBL1	5933	NM_002895	1	1	1	1	4
hsa-miR-198	MIMAT0000228	RFX2	5990	NM_000635	1	1	1	1	4
hsa-miR-198	MIMAT0000228	RFX2	5990	XM_005259612	1	1	1	1	4
hsa-miR-198	MIMAT0000228	RFX2	5990	NM_134433	1	1	1	1	4
hsa-miR-198	MIMAT0000228	RFX2	5990	XM_005259611	1	1	1	1	4
hsa-miR-198	MIMAT0000228	RGS3	5998	NM_001276262	1	1	1	1	4
hsa-miR-198	MIMAT0000228	RGS3	5998	NM_134427	1	1	1	1	4
hsa-miR-198	MIMAT0000228	RGS3	5998	NM_144489	1	1	1	1	4
hsa-miR-198	MIMAT0000228	RGS3	5998	NM_001276261	1	1	1	1	4
hsa-miR-198	MIMAT0000228	RGS3	5998	NM_001276260	1	1	1	1	4
hsa-miR-198	MIMAT0000228	RGS3	5998	NM_130795	1	1	1	1	4
hsa-miR-198	MIMAT0000228	RGS12	6002	XM_005247990	1	1	1	1	4
hsa-miR-198	MIMAT0000228	RORA	6095	XM_005254584	1	1	1	1	4
hsa-miR-198	MIMAT0000228	RORA	6095	XM_005254585	1	1	1	1	4
hsa-miR-198	MIMAT0000228	RORA	6095	NM_134262	1	1	1	1	4
hsa-miR-198	MIMAT0000228	RORA	6095	NM_134261	1	1	1	1	4
hsa-miR-198	MIMAT0000228	RORA	6095	NM_002943	1	1	1	1	4
hsa-miR-198	MIMAT0000228	RP1	6101	XM_005251278	1	1	1	1	4
hsa-miR-198	MIMAT0000228	RPL41	6171	NM_021104	1	1	1	1	4
hsa-miR-198	MIMAT0000228	RXRB	6257	NM_001270401	1	1	1	1	4
hsa-miR-198	MIMAT0000228	RXRB	6257	NM_021976	1	1	1	1	4
hsa-miR-198	MIMAT0000228	RYR2	6262	NM_001035	1	1	1	1	4
hsa-miR-198	MIMAT0000228	RYR3	6263	XM_005254588	1	1	1	1	4
hsa-miR-198	MIMAT0000228	RYR3	6263	XM_005254587	1	1	1	1	4
hsa-miR-198	MIMAT0000228	RYR3	6263	NM_001243996	1	1	1	1	4
hsa-miR-198	MIMAT0000228	SORT1	6272	XM_005271101	1	1	1	1	4
hsa-miR-198	MIMAT0000228	SORT1	6272	NM_001205228	1	1	1	1	4
hsa-miR-198	MIMAT0000228	SORT1	6272	XM_005271100	1	1	1	1	4
hsa-miR-198	MIMAT0000228	SORT1	6272	NM_002959	1	1	1	1	4
hsa-miR-198	MIMAT0000228	S100A3	6274	XM_005245426	1	1	1	1	4
hsa-miR-198	MIMAT0000228	S100A3	6274	NM_002960	1	1	1	1	4
hsa-miR-198	MIMAT0000228	MAPK12	6300	NM_002969	1	1	1	1	4
hsa-miR-198	MIMAT0000228	MAPK12	6300	XM_005261929	1	1	1	1	4
hsa-miR-198	MIMAT0000228	SC5D	6309	NM_001024956	1	1	1	1	4
hsa-miR-198	MIMAT0000228	SC5D	6309	NM_006918	1	1	1	1	4
hsa-miR-198	MIMAT0000228	ATXN7	6314	XM_005265370	1	1	1	1	4
hsa-miR-198	MIMAT0000228	ATXN7	6314	XM_005265369	1	1	1	1	4
hsa-miR-198	MIMAT0000228	ATXN7	6314	XM_005265365	1	1	1	1	4
hsa-miR-198	MIMAT0000228	ATXN7	6314	NM_001128149	1	1	1	1	4
hsa-miR-198	MIMAT0000228	SCN5A	6331	NM_001099404	1	1	1	1	4
hsa-miR-198	MIMAT0000228	SCN5A	6331	NM_198056	1	1	1	1	4
hsa-miR-198	MIMAT0000228	SCN5A	6331	NM_001160161	1	1	1	1	4
hsa-miR-198	MIMAT0000228	SCN5A	6331	NM_001160160	1	1	1	1	4
hsa-miR-198	MIMAT0000228	SCN5A	6331	NM_001099405	1	1	1	1	4
hsa-miR-198	MIMAT0000228	SCN5A	6331	NM_000335	1	1	1	1	4
hsa-miR-198	MIMAT0000228	SELP	6403	XM_005245435	1	1	1	1	4
hsa-miR-198	MIMAT0000228	SELP	6403	XM_005245439	1	1	1	1	4
hsa-miR-198	MIMAT0000228	SELP	6403	XM_005245440	1	1	1	1	4
hsa-miR-198	MIMAT0000228	SELP	6403	XM_005245438	1	1	1	1	4
hsa-miR-198	MIMAT0000228	SELP	6403	XM_005245437	1	1	1	1	4
hsa-miR-198	MIMAT0000228	SELP	6403	NM_003005	1	1	1	1	4
hsa-miR-198	MIMAT0000228	SHB	6461	NM_003028	1	1	1	1	4
hsa-miR-198	MIMAT0000228	SHBG	6462	XM_005256762	1	1	1	1	4
hsa-miR-198	MIMAT0000228	SHBG	6462	XM_005256764	1	1	1	1	4
hsa-miR-198	MIMAT0000228	SHBG	6462	NM_001146280	1	1	1	1	4
hsa-miR-198	MIMAT0000228	SHBG	6462	XM_005256763	1	1	1	1	4
hsa-miR-198	MIMAT0000228	SHMT1	6470	XM_005256767	1	1	1	1	4
hsa-miR-198	MIMAT0000228	SHMT1	6470	NM_148918	1	1	1	1	4
hsa-miR-198	MIMAT0000228	SHMT1	6470	NM_004169	1	1	1	1	4
hsa-miR-198	MIMAT0000228	SHOX2	6474	NM_001163678	1	1	1	1	4
hsa-miR-198	MIMAT0000228	SHOX2	6474	NM_006884	1	1	1	1	4
hsa-miR-198	MIMAT0000228	ST6GAL1	6480	NM_173217	1	1	1	1	4
hsa-miR-198	MIMAT0000228	ST6GAL1	6480	XM_005247719	1	1	1	1	4
hsa-miR-198	MIMAT0000228	ST6GAL1	6480	XM_005247720	1	1	1	1	4
hsa-miR-198	MIMAT0000228	ST6GAL1	6480	NM_003032	1	1	1	1	4
hsa-miR-198	MIMAT0000228	ST6GAL1	6480	XM_005247717	1	1	1	1	4
hsa-miR-198	MIMAT0000228	ST6GAL1	6480	NM_173216	1	1	1	1	4
hsa-miR-198	MIMAT0000228	SKI	6497	NM_003036	1	1	1	1	4
hsa-miR-198	MIMAT0000228	SKI	6497	XM_005244776	1	1	1	1	4
hsa-miR-198	MIMAT0000228	SKI	6497	XM_005244775	1	1	1	1	4
hsa-miR-198	MIMAT0000228	SLC2A1	6513	XM_005271135	1	1	1	1	4
hsa-miR-198	MIMAT0000228	SLC6A2	6530	NM_001172504	1	1	1	1	4
hsa-miR-198	MIMAT0000228	SLC6A6	6533	NM_001134367	1	1	1	1	4
hsa-miR-198	MIMAT0000228	SLC7A2	6542	NM_001008539	1	1	1	1	4
hsa-miR-198	MIMAT0000228	SLC7A2	6542	XM_005273609	1	1	1	1	4
hsa-miR-198	MIMAT0000228	SLC7A2	6542	XM_005273611	1	1	1	1	4
hsa-miR-198	MIMAT0000228	SLC7A2	6542	XM_005273612	1	1	1	1	4
hsa-miR-198	MIMAT0000228	SLC7A2	6542	XM_005273610	1	1	1	1	4
hsa-miR-198	MIMAT0000228	SLC7A2	6542	NM_003046	1	1	1	1	4
hsa-miR-198	MIMAT0000228	SLC7A2	6542	NM_001164771	1	1	1	1	4
hsa-miR-198	MIMAT0000228	SLC8A1	6546	XM_005264513	1	1	1	1	4
hsa-miR-198	MIMAT0000228	SLC8A1	6546	NM_001112801	1	1	1	1	4
hsa-miR-198	MIMAT0000228	SLC8A1	6546	NM_001252624	1	1	1	1	4
hsa-miR-198	MIMAT0000228	SLC8A1	6546	NM_001112802	1	1	1	1	4
hsa-miR-198	MIMAT0000228	SLC8A1	6546	NM_001112800	1	1	1	1	4
hsa-miR-198	MIMAT0000228	SLC8A1	6546	NM_021097	1	1	1	1	4
hsa-miR-198	MIMAT0000228	SLC8A1	6546	XM_005264514	1	1	1	1	4
hsa-miR-198	MIMAT0000228	SLCO1A2	6579	NM_134431	1	1	1	1	4
hsa-miR-198	MIMAT0000228	SLCO1A2	6579	XM_005253474	1	1	1	1	4
hsa-miR-198	MIMAT0000228	SLCO1A2	6579	XM_005253475	1	1	1	1	4
hsa-miR-198	MIMAT0000228	SLCO1A2	6579	NM_021094	1	1	1	1	4
hsa-miR-198	MIMAT0000228	SLCO1A2	6579	XM_005253476	1	1	1	1	4
hsa-miR-198	MIMAT0000228	SNRPD3	6634	NM_004175	1	1	1	1	4
hsa-miR-198	MIMAT0000228	SNRPD3	6634	NM_001278656	1	1	1	1	4
hsa-miR-198	MIMAT0000228	SNTB1	6641	XM_005251031	1	1	1	1	4
hsa-miR-198	MIMAT0000228	SNTB1	6641	NM_021021	1	1	1	1	4
hsa-miR-198	MIMAT0000228	SNX1	6642	NM_003099	1	1	1	1	4
hsa-miR-198	MIMAT0000228	SNX1	6642	NM_001242933	1	1	1	1	4
hsa-miR-198	MIMAT0000228	SNX1	6642	XM_005254610	1	1	1	1	4
hsa-miR-198	MIMAT0000228	SNX1	6642	NM_148955	1	1	1	1	4
hsa-miR-198	MIMAT0000228	SNTB2	6645	XM_005256120	1	1	1	1	4
hsa-miR-198	MIMAT0000228	SOX12	6666	NM_006943	1	1	1	1	4
hsa-miR-198	MIMAT0000228	SPTBN1	6711	NM_178313	1	1	1	1	4
hsa-miR-198	MIMAT0000228	SRC	6714	NM_005417	1	1	1	1	4
hsa-miR-198	MIMAT0000228	SRC	6714	NM_198291	1	1	1	1	4
hsa-miR-198	MIMAT0000228	SRD5A1	6715	NM_001047	1	1	1	1	4
hsa-miR-198	MIMAT0000228	SRD5A1	6715	XM_005248355	1	1	1	1	4
hsa-miR-198	MIMAT0000228	SSR1	6745	NM_003144	1	1	1	1	4
hsa-miR-198	MIMAT0000228	SSR1	6745	XM_005249329	1	1	1	1	4
hsa-miR-198	MIMAT0000228	STAR	6770	NM_000349	1	1	1	1	4
hsa-miR-198	MIMAT0000228	STAT2	6773	XM_005269109	1	1	1	1	4
hsa-miR-198	MIMAT0000228	STAT2	6773	NM_198332	1	1	1	1	4
hsa-miR-198	MIMAT0000228	STAT2	6773	XM_005269108	1	1	1	1	4
hsa-miR-198	MIMAT0000228	STAT6	6778	NM_001178081	1	1	1	1	4
hsa-miR-198	MIMAT0000228	STAT6	6778	NM_001178080	1	1	1	1	4
hsa-miR-198	MIMAT0000228	STAT6	6778	NM_001178079	1	1	1	1	4
hsa-miR-198	MIMAT0000228	STAT6	6778	NM_003153	1	1	1	1	4
hsa-miR-198	MIMAT0000228	STX3	6809	XM_005274196	1	1	1	1	4
hsa-miR-198	MIMAT0000228	STXBP1	6812	XM_005252146	1	1	1	1	4
hsa-miR-198	MIMAT0000228	STXBP1	6812	NM_001032221	1	1	1	1	4
hsa-miR-198	MIMAT0000228	SURF4	6836	NM_001280792	1	1	1	1	4
hsa-miR-198	MIMAT0000228	TACR1	6869	NM_001058	1	1	1	1	4
hsa-miR-198	MIMAT0000228	TAF11	6882	NM_001270488	1	1	1	1	4
hsa-miR-198	MIMAT0000228	TCEA1	6917	XM_005251289	1	1	1	1	4
hsa-miR-198	MIMAT0000228	TCEA1	6917	NM_201437	1	1	1	1	4
hsa-miR-198	MIMAT0000228	MLX	6945	NM_170607	1	1	1	1	4
hsa-miR-198	MIMAT0000228	MLX	6945	NM_198205	1	1	1	1	4
hsa-miR-198	MIMAT0000228	MLX	6945	NM_198204	1	1	1	1	4
hsa-miR-198	MIMAT0000228	TCTA	6988	NM_022171	1	1	1	1	4
hsa-miR-198	MIMAT0000228	TFCP2	7024	NM_005653	1	1	1	1	4
hsa-miR-198	MIMAT0000228	TFCP2	7024	XM_005269129	1	1	1	1	4
hsa-miR-198	MIMAT0000228	TFCP2	7024	XM_005269128	1	1	1	1	4
hsa-miR-198	MIMAT0000228	TFCP2	7024	NM_001173453	1	1	1	1	4
hsa-miR-198	MIMAT0000228	TFCP2	7024	NM_001173452	1	1	1	1	4
hsa-miR-198	MIMAT0000228	LEFTY2	7044	NM_001172425	1	1	1	1	4
hsa-miR-198	MIMAT0000228	TIMP3	7078	NM_000362	1	1	1	1	4
hsa-miR-198	MIMAT0000228	NKX2-1	7080	XM_005268033	1	1	1	1	4
hsa-miR-198	MIMAT0000228	NKX2-1	7080	NM_001079668	1	1	1	1	4
hsa-miR-198	MIMAT0000228	NKX2-1	7080	NM_003317	1	1	1	1	4
hsa-miR-198	MIMAT0000228	NKX2-1	7080	XM_005268031	1	1	1	1	4
hsa-miR-198	MIMAT0000228	NKX2-1	7080	XM_005268032	1	1	1	1	4
hsa-miR-198	MIMAT0000228	TLE3	7090	XM_005254627	1	1	1	1	4
hsa-miR-198	MIMAT0000228	TLE3	7090	XM_005254624	1	1	1	1	4
hsa-miR-198	MIMAT0000228	TLE3	7090	XM_005254628	1	1	1	1	4
hsa-miR-198	MIMAT0000228	TLE3	7090	XM_005254630	1	1	1	1	4
hsa-miR-198	MIMAT0000228	TLE3	7090	XM_005254625	1	1	1	1	4
hsa-miR-198	MIMAT0000228	TLE3	7090	XM_005254623	1	1	1	1	4
hsa-miR-198	MIMAT0000228	TLE3	7090	XM_005254622	1	1	1	1	4
hsa-miR-198	MIMAT0000228	TLE3	7090	XM_005254632	1	1	1	1	4
hsa-miR-198	MIMAT0000228	TLE3	7090	XM_005254633	1	1	1	1	4
hsa-miR-198	MIMAT0000228	TLE3	7090	NM_020908	1	1	1	1	4
hsa-miR-198	MIMAT0000228	TLE3	7090	NM_001105192	1	1	1	1	4
hsa-miR-198	MIMAT0000228	TLL2	7093	NM_012465	1	1	1	1	4
hsa-miR-198	MIMAT0000228	TPM3	7170	NM_152263	1	1	1	1	4
hsa-miR-198	MIMAT0000228	NR2C2	7182	XM_005265428	1	1	1	1	4
hsa-miR-198	MIMAT0000228	NR2C2	7182	NM_003298	1	1	1	1	4
hsa-miR-198	MIMAT0000228	TRAF1	7185	NM_005658	1	1	1	1	4
hsa-miR-198	MIMAT0000228	TRAF1	7185	NM_001190947	1	1	1	1	4
hsa-miR-198	MIMAT0000228	TRAF1	7185	NM_001190945	1	1	1	1	4
hsa-miR-198	MIMAT0000228	TRAF6	7189	NM_145803	1	1	1	1	4
hsa-miR-198	MIMAT0000228	TRAF6	7189	NM_004620	1	1	1	1	4
hsa-miR-198	MIMAT0000228	TSNAX	7257	NM_005999	1	1	1	1	4
hsa-miR-198	MIMAT0000228	TNFSF4	7292	XM_005245475	1	1	1	1	4
hsa-miR-198	MIMAT0000228	UBE2H	7328	NM_003344	1	1	1	1	4
hsa-miR-198	MIMAT0000228	UBE2H	7328	NM_001202498	1	1	1	1	4
hsa-miR-198	MIMAT0000228	UBE2H	7328	NM_182697	1	1	1	1	4
hsa-miR-198	MIMAT0000228	SUMO1	7341	NM_001005781	1	1	1	1	4
hsa-miR-198	MIMAT0000228	SUMO1	7341	NM_001005782	1	1	1	1	4
hsa-miR-198	MIMAT0000228	UROS	7390	XM_005270139	1	1	1	1	4
hsa-miR-198	MIMAT0000228	VBP1	7411	XM_005274729	1	1	1	1	4
hsa-miR-198	MIMAT0000228	VBP1	7411	XM_005277890	1	1	1	1	4
hsa-miR-198	MIMAT0000228	VBP1	7411	NM_003372	1	1	1	1	4
hsa-miR-198	MIMAT0000228	VCP	7415	XM_005251575	1	1	1	1	4
hsa-miR-198	MIMAT0000228	WHSC1	7468	NM_007331	1	1	1	1	4
hsa-miR-198	MIMAT0000228	WNT5A	7474	NM_003392	1	1	1	1	4
hsa-miR-198	MIMAT0000228	WNT5A	7474	NM_001256105	1	1	1	1	4
hsa-miR-198	MIMAT0000228	WNT7B	7477	NM_058238	1	1	1	1	4
hsa-miR-198	MIMAT0000228	WNT7B	7477	XM_005261729	1	1	1	1	4
hsa-miR-198	MIMAT0000228	ZNF18	7566	NM_144680	1	1	1	1	4
hsa-miR-198	MIMAT0000228	ZNF18	7566	XM_005256789	1	1	1	1	4
hsa-miR-198	MIMAT0000228	ZNF18	7566	XM_005256791	1	1	1	1	4
hsa-miR-198	MIMAT0000228	ZNF18	7566	XM_005256786	1	1	1	1	4
hsa-miR-198	MIMAT0000228	ZNF18	7566	XM_005256790	1	1	1	1	4
hsa-miR-198	MIMAT0000228	ZNF18	7566	XM_005256788	1	1	1	1	4
hsa-miR-198	MIMAT0000228	ZNF18	7566	XM_005256787	1	1	1	1	4
hsa-miR-198	MIMAT0000228	ZNF33A	7581	NM_001278171	1	1	1	1	4
hsa-miR-198	MIMAT0000228	ZNF33A	7581	NM_001278170	1	1	1	1	4
hsa-miR-198	MIMAT0000228	ZNF33A	7581	NM_001278177	1	1	1	1	4
hsa-miR-198	MIMAT0000228	ZNF33A	7581	NM_006974	1	1	1	1	4
hsa-miR-198	MIMAT0000228	ZNF33A	7581	NM_006954	1	1	1	1	4
hsa-miR-198	MIMAT0000228	ZNF33A	7581	NM_001278178	1	1	1	1	4
hsa-miR-198	MIMAT0000228	ZNF33A	7581	NM_001278175	1	1	1	1	4
hsa-miR-198	MIMAT0000228	ZNF33A	7581	NM_001278174	1	1	1	1	4
hsa-miR-198	MIMAT0000228	ZNF33A	7581	NM_001278173	1	1	1	1	4
hsa-miR-198	MIMAT0000228	ZNF33A	7581	NM_001278176	1	1	1	1	4
hsa-miR-198	MIMAT0000228	ZNF33A	7581	NM_001278179	1	1	1	1	4
hsa-miR-198	MIMAT0000228	ZNF33B	7582	XM_005271825	1	1	1	1	4
hsa-miR-198	MIMAT0000228	ZNF33B	7582	NM_006955	1	1	1	1	4
hsa-miR-198	MIMAT0000228	ZBTB25	7597	XM_005268054	1	1	1	1	4
hsa-miR-198	MIMAT0000228	TRIM25	7706	NM_005082	1	1	1	1	4
hsa-miR-198	MIMAT0000228	ZNF202	7753	XM_005271660	1	1	1	1	4
hsa-miR-198	MIMAT0000228	ZNF202	7753	XM_005271664	1	1	1	1	4
hsa-miR-198	MIMAT0000228	ZNF202	7753	XM_005271662	1	1	1	1	4
hsa-miR-198	MIMAT0000228	ZNF202	7753	XM_005271663	1	1	1	1	4
hsa-miR-198	MIMAT0000228	ZNF202	7753	XM_005271661	1	1	1	1	4
hsa-miR-198	MIMAT0000228	ZNF202	7753	NM_003455	1	1	1	1	4
hsa-miR-198	MIMAT0000228	ZNF202	7753	XM_005271659	1	1	1	1	4
hsa-miR-198	MIMAT0000228	SLC30A4	7782	NM_013309	1	1	1	1	4
hsa-miR-198	MIMAT0000228	SLC30A4	7782	XM_005254656	1	1	1	1	4
hsa-miR-198	MIMAT0000228	LRP8	7804	NM_017522	1	1	1	1	4
hsa-miR-198	MIMAT0000228	LRP8	7804	XM_005271176	1	1	1	1	4
hsa-miR-198	MIMAT0000228	LRP8	7804	NM_033300	1	1	1	1	4
hsa-miR-198	MIMAT0000228	LRP8	7804	XM_005271175	1	1	1	1	4
hsa-miR-198	MIMAT0000228	LRP8	7804	XM_005271174	1	1	1	1	4
hsa-miR-198	MIMAT0000228	LRP8	7804	NM_001018054	1	1	1	1	4
hsa-miR-198	MIMAT0000228	LRP8	7804	XM_005271173	1	1	1	1	4
hsa-miR-198	MIMAT0000228	EVI5	7813	NM_005665	1	1	1	1	4
hsa-miR-198	MIMAT0000228	DAP3	7818	XM_005245482	1	1	1	1	4
hsa-miR-198	MIMAT0000228	DAP3	7818	XM_005245480	1	1	1	1	4
hsa-miR-198	MIMAT0000228	DAP3	7818	XM_005245481	1	1	1	1	4
hsa-miR-198	MIMAT0000228	DAP3	7818	XM_005245479	1	1	1	1	4
hsa-miR-198	MIMAT0000228	DAP3	7818	NM_001199851	1	1	1	1	4
hsa-miR-198	MIMAT0000228	DAP3	7818	NM_001199850	1	1	1	1	4
hsa-miR-198	MIMAT0000228	DAP3	7818	NM_004632	1	1	1	1	4
hsa-miR-198	MIMAT0000228	DAP3	7818	NM_033657	1	1	1	1	4
hsa-miR-198	MIMAT0000228	PAX8	7849	XM_005263761	1	1	1	1	4
hsa-miR-198	MIMAT0000228	SCG2	7857	XM_005246840	1	1	1	1	4
hsa-miR-198	MIMAT0000228	IFRD2	7866	NM_006764	1	1	1	1	4
hsa-miR-198	MIMAT0000228	FZD3	7976	NM_145866	1	1	1	1	4
hsa-miR-198	MIMAT0000228	FXR1	8087	NM_001013439	1	1	1	1	4
hsa-miR-198	MIMAT0000228	FXR1	8087	NM_001013438	1	1	1	1	4
hsa-miR-198	MIMAT0000228	FXR1	8087	NM_005087	1	1	1	1	4
hsa-miR-198	MIMAT0000228	MADCAM1	8174	NM_130760	1	1	1	1	4
hsa-miR-198	MIMAT0000228	MADCAM1	8174	XM_005259655	1	1	1	1	4
hsa-miR-198	MIMAT0000228	MADCAM1	8174	NM_130762	1	1	1	1	4
hsa-miR-198	MIMAT0000228	DGCR14	8220	NM_022719	1	1	1	1	4
hsa-miR-198	MIMAT0000228	HIST1H4I	8294	XM_005249436	1	1	1	1	4
hsa-miR-198	MIMAT0000228	ACOX3	8310	NM_001101667	1	1	1	1	4
hsa-miR-198	MIMAT0000228	ACOX3	8310	XM_005248013	1	1	1	1	4
hsa-miR-198	MIMAT0000228	ULK1	8408	NM_003565	1	1	1	1	4
hsa-miR-198	MIMAT0000228	RASAL1	8437	NM_004658	1	1	1	1	4
hsa-miR-198	MIMAT0000228	RASAL1	8437	NM_001193521	1	1	1	1	4
hsa-miR-198	MIMAT0000228	RASAL1	8437	NM_001193520	1	1	1	1	4
hsa-miR-198	MIMAT0000228	DYRK2	8445	NM_006482	1	1	1	1	4
hsa-miR-198	MIMAT0000228	DYRK2	8445	NM_003583	1	1	1	1	4
hsa-miR-198	MIMAT0000228	TPST2	8459	NM_001008566	1	1	1	1	4
hsa-miR-198	MIMAT0000228	TPST2	8459	NM_003595	1	1	1	1	4
hsa-miR-198	MIMAT0000228	TPST2	8459	XM_005261780	1	1	1	1	4
hsa-miR-198	MIMAT0000228	SEMA7A	8482	XM_005254720	1	1	1	1	4
hsa-miR-198	MIMAT0000228	SEMA7A	8482	XM_005254721	1	1	1	1	4
hsa-miR-198	MIMAT0000228	SEMA7A	8482	NM_001146030	1	1	1	1	4
hsa-miR-198	MIMAT0000228	SEMA7A	8482	NM_001146029	1	1	1	1	4
hsa-miR-198	MIMAT0000228	PPFIA4	8497	NM_015053	1	1	1	1	4
hsa-miR-198	MIMAT0000228	RANBP3	8498	XM_005259665	1	1	1	1	4
hsa-miR-198	MIMAT0000228	RANBP3	8498	XM_005259664	1	1	1	1	4
hsa-miR-198	MIMAT0000228	RANBP3	8498	NM_007320	1	1	1	1	4
hsa-miR-198	MIMAT0000228	RANBP3	8498	NM_003624	1	1	1	1	4
hsa-miR-198	MIMAT0000228	PIK3R3	8503	XM_005271290	1	1	1	1	4
hsa-miR-198	MIMAT0000228	PIK3R3	8503	XM_005271289	1	1	1	1	4
hsa-miR-198	MIMAT0000228	PIK3R3	8503	NM_001114172	1	1	1	1	4
hsa-miR-198	MIMAT0000228	ENC1	8507	NM_001256576	1	1	1	1	4
hsa-miR-198	MIMAT0000228	ENC1	8507	NM_003633	1	1	1	1	4
hsa-miR-198	MIMAT0000228	ENC1	8507	NM_001256575	1	1	1	1	4
hsa-miR-198	MIMAT0000228	ITGA10	8515	XM_005272978	1	1	1	1	4
hsa-miR-198	MIMAT0000228	ITGA10	8515	XM_005277437	1	1	1	1	4
hsa-miR-198	MIMAT0000228	ITGA10	8515	XM_005272980	1	1	1	1	4
hsa-miR-198	MIMAT0000228	ITGA10	8515	XM_005277439	1	1	1	1	4
hsa-miR-198	MIMAT0000228	ITGA10	8515	XM_005277433	1	1	1	1	4
hsa-miR-198	MIMAT0000228	ITGA10	8515	XM_005277434	1	1	1	1	4
hsa-miR-198	MIMAT0000228	ITGA10	8515	XM_005277435	1	1	1	1	4
hsa-miR-198	MIMAT0000228	ITGA10	8515	XM_005272979	1	1	1	1	4
hsa-miR-198	MIMAT0000228	ITGA10	8515	XM_005277438	1	1	1	1	4
hsa-miR-198	MIMAT0000228	ITGA10	8515	NM_003637	1	1	1	1	4
hsa-miR-198	MIMAT0000228	ITGA10	8515	XM_005272977	1	1	1	1	4
hsa-miR-198	MIMAT0000228	ITGA10	8515	XM_005277432	1	1	1	1	4
hsa-miR-198	MIMAT0000228	GAS7	8522	NM_201433	1	1	1	1	4
hsa-miR-198	MIMAT0000228	GAS7	8522	XM_005256836	1	1	1	1	4
hsa-miR-198	MIMAT0000228	GAS7	8522	NM_003644	1	1	1	1	4
hsa-miR-198	MIMAT0000228	GAS7	8522	XM_005256835	1	1	1	1	4
hsa-miR-198	MIMAT0000228	GAS7	8522	XM_005256834	1	1	1	1	4
hsa-miR-198	MIMAT0000228	GAS7	8522	XM_005256832	1	1	1	1	4
hsa-miR-198	MIMAT0000228	GAS7	8522	NM_001130831	1	1	1	1	4
hsa-miR-198	MIMAT0000228	GAS7	8522	XM_005256833	1	1	1	1	4
hsa-miR-198	MIMAT0000228	GAS7	8522	XM_005256831	1	1	1	1	4
hsa-miR-198	MIMAT0000228	GAS7	8522	NM_201432	1	1	1	1	4
hsa-miR-198	MIMAT0000228	API5	8539	NM_001243747	1	1	1	1	4
hsa-miR-198	MIMAT0000228	API5	8539	NM_001142931	1	1	1	1	4
hsa-miR-198	MIMAT0000228	API5	8539	NM_006595	1	1	1	1	4
hsa-miR-198	MIMAT0000228	MADD	8567	XM_005253198	1	1	1	1	4
hsa-miR-198	MIMAT0000228	CASK	8573	NM_001126055	1	1	1	1	4
hsa-miR-198	MIMAT0000228	CASK	8573	NM_001126054	1	1	1	1	4
hsa-miR-198	MIMAT0000228	CASK	8573	NM_003688	1	1	1	1	4
hsa-miR-198	MIMAT0000228	CASK	8573	XM_005272686	1	1	1	1	4
hsa-miR-198	MIMAT0000228	NOP14	8602	NM_003703	1	1	1	1	4
hsa-miR-198	MIMAT0000228	NOP14	8602	XM_005248037	1	1	1	1	4
hsa-miR-198	MIMAT0000228	PPAP2C	8612	NM_177526	1	1	1	1	4
hsa-miR-198	MIMAT0000228	PPAP2C	8612	NM_003712	1	1	1	1	4
hsa-miR-198	MIMAT0000228	JRK	8629	NM_003724	1	1	1	1	4
hsa-miR-198	MIMAT0000228	JRK	8629	XM_005277636	1	1	1	1	4
hsa-miR-198	MIMAT0000228	EIF3B	8662	NM_003751	1	1	1	1	4
hsa-miR-198	MIMAT0000228	STX16	8675	NM_001001433	1	1	1	1	4
hsa-miR-198	MIMAT0000228	STX16	8675	NM_001204868	1	1	1	1	4
hsa-miR-198	MIMAT0000228	STX16	8675	NM_003763	1	1	1	1	4
hsa-miR-198	MIMAT0000228	STX16	8675	NM_001134773	1	1	1	1	4
hsa-miR-198	MIMAT0000228	STX16	8675	NM_001134772	1	1	1	1	4
hsa-miR-198	MIMAT0000228	ADAM19	8728	XM_005266004	1	1	1	1	4
hsa-miR-198	MIMAT0000228	CDS2	8760	XM_005260862	1	1	1	1	4
hsa-miR-198	MIMAT0000228	RGS9	8787	NM_003835	1	1	1	1	4
hsa-miR-198	MIMAT0000228	RGS9	8787	NM_001081955	1	1	1	1	4
hsa-miR-198	MIMAT0000228	DPM2	8818	XM_005252293	1	1	1	1	4
hsa-miR-198	MIMAT0000228	CFLAR	8837	NM_001202519	1	1	1	1	4
hsa-miR-198	MIMAT0000228	CFLAR	8837	NM_001202515	1	1	1	1	4
hsa-miR-198	MIMAT0000228	CFLAR	8837	NM_001202517	1	1	1	1	4
hsa-miR-198	MIMAT0000228	CFLAR	8837	NM_001202516	1	1	1	1	4
hsa-miR-198	MIMAT0000228	CFLAR	8837	NM_003879	1	1	1	1	4
hsa-miR-198	MIMAT0000228	CFLAR	8837	NM_001127183	1	1	1	1	4
hsa-miR-198	MIMAT0000228	CFLAR	8837	NM_001202518	1	1	1	1	4
hsa-miR-198	MIMAT0000228	WISP1	8840	NM_003882	1	1	1	1	4
hsa-miR-198	MIMAT0000228	WISP1	8840	NM_001204870	1	1	1	1	4
hsa-miR-198	MIMAT0000228	WISP1	8840	NM_001204869	1	1	1	1	4
hsa-miR-198	MIMAT0000228	WISP1	8840	NM_080838	1	1	1	1	4
hsa-miR-198	MIMAT0000228	AP1G2	8906	XM_005268176	1	1	1	1	4
hsa-miR-198	MIMAT0000228	BTRC	8945	XM_005270264	1	1	1	1	4
hsa-miR-198	MIMAT0000228	BTRC	8945	NM_003939	1	1	1	1	4
hsa-miR-198	MIMAT0000228	BTRC	8945	NM_001256856	1	1	1	1	4
hsa-miR-198	MIMAT0000228	HIP1R	9026	NM_003959	1	1	1	1	4
hsa-miR-198	MIMAT0000228	HIP1R	9026	XM_005253627	1	1	1	1	4
hsa-miR-198	MIMAT0000228	HIP1R	9026	XM_005253629	1	1	1	1	4
hsa-miR-198	MIMAT0000228	SLC7A6	9057	NM_001076785	1	1	1	1	4
hsa-miR-198	MIMAT0000228	SLC7A6	9057	NM_003983	1	1	1	1	4
hsa-miR-198	MIMAT0000228	PKMYT1	9088	XM_005255674	1	1	1	1	4
hsa-miR-198	MIMAT0000228	DNAJA3	9093	NM_005147	1	1	1	1	4
hsa-miR-198	MIMAT0000228	DNAJA3	9093	XM_005255677	1	1	1	1	4
hsa-miR-198	MIMAT0000228	DNAJA3	9093	NM_001135110	1	1	1	1	4
hsa-miR-198	MIMAT0000228	SYNGR1	9145	XM_005261829	1	1	1	1	4
hsa-miR-198	MIMAT0000228	DCLK1	9201	NM_004734	1	1	1	1	4
hsa-miR-198	MIMAT0000228	DCLK1	9201	NM_001195430	1	1	1	1	4
hsa-miR-198	MIMAT0000228	DCLK1	9201	NM_001195416	1	1	1	1	4
hsa-miR-198	MIMAT0000228	DCLK1	9201	NM_001195415	1	1	1	1	4
hsa-miR-198	MIMAT0000228	DCLK1	9201	XM_005266592	1	1	1	1	4
hsa-miR-198	MIMAT0000228	GPR37L1	9283	NM_004767	1	1	1	1	4
hsa-miR-198	MIMAT0000228	SLC9A3R2	9351	NM_001252076	1	1	1	1	4
hsa-miR-198	MIMAT0000228	SLC9A3R2	9351	NM_001252075	1	1	1	1	4
hsa-miR-198	MIMAT0000228	SLC9A3R2	9351	NM_001252073	1	1	1	1	4
hsa-miR-198	MIMAT0000228	SLC9A3R2	9351	XM_005255703	1	1	1	1	4
hsa-miR-198	MIMAT0000228	SLC9A3R2	9351	NM_004785	1	1	1	1	4
hsa-miR-198	MIMAT0000228	COG1	9382	XM_005257815	1	1	1	1	4
hsa-miR-198	MIMAT0000228	QKI	9444	NM_206855	1	1	1	1	4
hsa-miR-198	MIMAT0000228	QKI	9444	NM_006775	1	1	1	1	4
hsa-miR-198	MIMAT0000228	QKI	9444	NM_206853	1	1	1	1	4
hsa-miR-198	MIMAT0000228	QKI	9444	NM_206854	1	1	1	1	4
hsa-miR-198	MIMAT0000228	PICK1	9463	NM_001039584	1	1	1	1	4
hsa-miR-198	MIMAT0000228	PICK1	9463	NM_001039583	1	1	1	1	4
hsa-miR-198	MIMAT0000228	H6PD	9563	XM_005263539	1	1	1	1	4
hsa-miR-198	MIMAT0000228	H6PD	9563	NM_004285	1	1	1	1	4
hsa-miR-198	MIMAT0000228	H6PD	9563	XM_005263541	1	1	1	1	4
hsa-miR-198	MIMAT0000228	H6PD	9563	XM_005263540	1	1	1	1	4
hsa-miR-198	MIMAT0000228	ABCG1	9619	XM_005261209	1	1	1	1	4
hsa-miR-198	MIMAT0000228	SEC24C	9632	XM_005270293	1	1	1	1	4
hsa-miR-198	MIMAT0000228	SEC24C	9632	NM_198597	1	1	1	1	4
hsa-miR-198	MIMAT0000228	SEC24C	9632	NM_004922	1	1	1	1	4
hsa-miR-198	MIMAT0000228	SEC24C	9632	XM_005270292	1	1	1	1	4
hsa-miR-198	MIMAT0000228	HS2ST1	9653	XM_005271353	1	1	1	1	4
hsa-miR-198	MIMAT0000228	KDM4A	9682	XM_005271355	1	1	1	1	4
hsa-miR-198	MIMAT0000228	KDM4A	9682	NM_014663	1	1	1	1	4
hsa-miR-198	MIMAT0000228	KDM4A	9682	XM_005271354	1	1	1	1	4
hsa-miR-198	MIMAT0000228	N4BP1	9683	NM_153029	1	1	1	1	4
hsa-miR-198	MIMAT0000228	NOS1AP	9722	NM_001126060	1	1	1	1	4
hsa-miR-198	MIMAT0000228	NOS1AP	9722	NM_001164757	1	1	1	1	4
hsa-miR-198	MIMAT0000228	NOS1AP	9722	NM_014697	1	1	1	1	4
hsa-miR-198	MIMAT0000228	HDAC4	9759	XM_005264078	1	1	1	1	4
hsa-miR-198	MIMAT0000228	MTSS1	9788	XM_005251111	1	1	1	1	4
hsa-miR-198	MIMAT0000228	MTSS1	9788	XM_005251119	1	1	1	1	4
hsa-miR-198	MIMAT0000228	MTSS1	9788	XM_005251118	1	1	1	1	4
hsa-miR-198	MIMAT0000228	MTSS1	9788	XM_005251116	1	1	1	1	4
hsa-miR-198	MIMAT0000228	MTSS1	9788	NM_014751	1	1	1	1	4
hsa-miR-198	MIMAT0000228	MTSS1	9788	XM_005251114	1	1	1	1	4
hsa-miR-198	MIMAT0000228	MTSS1	9788	XM_005251113	1	1	1	1	4
hsa-miR-198	MIMAT0000228	MTSS1	9788	XM_005251112	1	1	1	1	4
hsa-miR-198	MIMAT0000228	DNAJC6	9829	XM_005271366	1	1	1	1	4
hsa-miR-198	MIMAT0000228	DNAJC6	9829	XM_005271367	1	1	1	1	4
hsa-miR-198	MIMAT0000228	DNAJC6	9829	XM_005271368	1	1	1	1	4
hsa-miR-198	MIMAT0000228	DNAJC6	9829	NM_014787	1	1	1	1	4
hsa-miR-198	MIMAT0000228	DNAJC6	9829	NM_001256865	1	1	1	1	4
hsa-miR-198	MIMAT0000228	ELMO1	9844	NM_001206482	1	1	1	1	4
hsa-miR-198	MIMAT0000228	ELMO1	9844	NM_001039459	1	1	1	1	4
hsa-miR-198	MIMAT0000228	ELMO1	9844	NM_014800	1	1	1	1	4
hsa-miR-198	MIMAT0000228	ELMO1	9844	NM_001206480	1	1	1	1	4
hsa-miR-198	MIMAT0000228	MFAP3L	9848	XM_005263365	1	1	1	1	4
hsa-miR-198	MIMAT0000228	MFAP3L	9848	XM_005263371	1	1	1	1	4
hsa-miR-198	MIMAT0000228	MFAP3L	9848	XM_005263370	1	1	1	1	4
hsa-miR-198	MIMAT0000228	MFAP3L	9848	NM_001009554	1	1	1	1	4
hsa-miR-198	MIMAT0000228	MFAP3L	9848	XM_005263369	1	1	1	1	4
hsa-miR-198	MIMAT0000228	MFAP3L	9848	XM_005263368	1	1	1	1	4
hsa-miR-198	MIMAT0000228	MFAP3L	9848	XM_005263367	1	1	1	1	4
hsa-miR-198	MIMAT0000228	MFAP3L	9848	XM_005263366	1	1	1	1	4
hsa-miR-198	MIMAT0000228	MFAP3L	9848	NM_021647	1	1	1	1	4
hsa-miR-198	MIMAT0000228	CEP350	9857	XM_005245640	1	1	1	1	4
hsa-miR-198	MIMAT0000228	CEP350	9857	XM_005245639	1	1	1	1	4
hsa-miR-198	MIMAT0000228	CEP350	9857	NM_014810	1	1	1	1	4
hsa-miR-198	MIMAT0000228	CEP350	9857	XM_005245638	1	1	1	1	4
hsa-miR-198	MIMAT0000228	CEP350	9857	XM_005245637	1	1	1	1	4
hsa-miR-198	MIMAT0000228	SETDB1	9869	XM_005245641	1	1	1	1	4
hsa-miR-198	MIMAT0000228	SETDB1	9869	NM_012432	1	1	1	1	4
hsa-miR-198	MIMAT0000228	SETDB1	9869	NM_001145415	1	1	1	1	4
hsa-miR-198	MIMAT0000228	POM121	9883	NM_172020	1	1	1	1	4
hsa-miR-198	MIMAT0000228	POM121	9883	XM_005277619	1	1	1	1	4
hsa-miR-198	MIMAT0000228	POM121	9883	XM_005250727	1	1	1	1	4
hsa-miR-198	MIMAT0000228	POM121	9883	XM_005277621	1	1	1	1	4
hsa-miR-198	MIMAT0000228	POM121	9883	XM_005277618	1	1	1	1	4
hsa-miR-198	MIMAT0000228	POM121	9883	XM_005250730	1	1	1	1	4
hsa-miR-198	MIMAT0000228	POM121	9883	XM_005250726	1	1	1	1	4
hsa-miR-198	MIMAT0000228	POM121	9883	XM_005250731	1	1	1	1	4
hsa-miR-198	MIMAT0000228	POM121	9883	XM_005277622	1	1	1	1	4
hsa-miR-198	MIMAT0000228	POM121	9883	XM_005250729	1	1	1	1	4
hsa-miR-198	MIMAT0000228	POM121	9883	XM_005277620	1	1	1	1	4
hsa-miR-198	MIMAT0000228	POM121	9883	XM_005250728	1	1	1	1	4
hsa-miR-198	MIMAT0000228	POM121	9883	XM_005250732	1	1	1	1	4
hsa-miR-198	MIMAT0000228	SRGAP3	9901	NM_001033117	1	1	1	1	4
hsa-miR-198	MIMAT0000228	ZBTB40	9923	NM_001083621	1	1	1	1	4
hsa-miR-198	MIMAT0000228	ZBTB40	9923	NM_014870	1	1	1	1	4
hsa-miR-198	MIMAT0000228	HELZ	9931	XM_005257890	1	1	1	1	4
hsa-miR-198	MIMAT0000228	HELZ	9931	NM_014877	1	1	1	1	4
hsa-miR-198	MIMAT0000228	HELZ	9931	XM_005257889	1	1	1	1	4
hsa-miR-198	MIMAT0000228	GFPT2	9945	XM_005266017	1	1	1	1	4
hsa-miR-198	MIMAT0000228	DGCR2	9993	NM_005137	1	1	1	1	4
hsa-miR-198	MIMAT0000228	DGCR2	9993	NM_001173534	1	1	1	1	4
hsa-miR-198	MIMAT0000228	DGCR2	9993	NM_001173533	1	1	1	1	4
hsa-miR-198	MIMAT0000228	DGCR2	9993	NM_001184781	1	1	1	1	4
hsa-miR-198	MIMAT0000228	BCL2L11	10018	NM_001204108	1	1	1	1	4
hsa-miR-198	MIMAT0000228	BCL2L11	10018	NM_138627	1	1	1	1	4
hsa-miR-198	MIMAT0000228	BCL2L11	10018	NM_001204111	1	1	1	1	4
hsa-miR-198	MIMAT0000228	BCL2L11	10018	NM_001204106	1	1	1	1	4
hsa-miR-198	MIMAT0000228	BCL2L11	10018	XM_005263560	1	1	1	1	4
hsa-miR-198	MIMAT0000228	BCL2L11	10018	XM_005263559	1	1	1	1	4
hsa-miR-198	MIMAT0000228	BCL2L11	10018	NM_006538	1	1	1	1	4
hsa-miR-198	MIMAT0000228	BCL2L11	10018	NM_001204112	1	1	1	1	4
hsa-miR-198	MIMAT0000228	BCL2L11	10018	NM_138625	1	1	1	1	4
hsa-miR-198	MIMAT0000228	BCL2L11	10018	NM_207003	1	1	1	1	4
hsa-miR-198	MIMAT0000228	BCL2L11	10018	NM_001204110	1	1	1	1	4
hsa-miR-198	MIMAT0000228	BCL2L11	10018	XM_005263553	1	1	1	1	4
hsa-miR-198	MIMAT0000228	BCL2L11	10018	NM_138626	1	1	1	1	4
hsa-miR-198	MIMAT0000228	BCL2L11	10018	NM_001204107	1	1	1	1	4
hsa-miR-198	MIMAT0000228	BCL2L11	10018	XM_005263554	1	1	1	1	4
hsa-miR-198	MIMAT0000228	BCL2L11	10018	NM_138623	1	1	1	1	4
hsa-miR-198	MIMAT0000228	BCL2L11	10018	NM_138621	1	1	1	1	4
hsa-miR-198	MIMAT0000228	BCL2L11	10018	NM_001204109	1	1	1	1	4
hsa-miR-198	MIMAT0000228	BCL2L11	10018	NM_138624	1	1	1	1	4
hsa-miR-198	MIMAT0000228	BCL2L11	10018	XM_005263551	1	1	1	1	4
hsa-miR-198	MIMAT0000228	BCL2L11	10018	NM_138622	1	1	1	1	4
hsa-miR-198	MIMAT0000228	SH2B3	10019	XM_005253820	1	1	1	1	4
hsa-miR-198	MIMAT0000228	SH2B3	10019	NM_005475	1	1	1	1	4
hsa-miR-198	MIMAT0000228	SH2B3	10019	XM_005253819	1	1	1	1	4
hsa-miR-198	MIMAT0000228	ACTR3	10096	NM_001277140	1	1	1	1	4
hsa-miR-198	MIMAT0000228	ABI2	10152	XM_005246229	1	1	1	1	4
hsa-miR-198	MIMAT0000228	ABI2	10152	NM_005759	1	1	1	1	4
hsa-miR-198	MIMAT0000228	ABI2	10152	XM_005246228	1	1	1	1	4
hsa-miR-198	MIMAT0000228	ABI2	10152	XM_005246226	1	1	1	1	4
hsa-miR-198	MIMAT0000228	ABI2	10152	XM_005246225	1	1	1	1	4
hsa-miR-198	MIMAT0000228	ABI2	10152	XM_005246224	1	1	1	1	4
hsa-miR-198	MIMAT0000228	ABI2	10152	XM_005246222	1	1	1	1	4
hsa-miR-198	MIMAT0000228	ABI2	10152	XM_005246221	1	1	1	1	4
hsa-miR-198	MIMAT0000228	ABI2	10152	XM_005246218	1	1	1	1	4
hsa-miR-198	MIMAT0000228	ABI2	10152	XM_005246223	1	1	1	1	4
hsa-miR-198	MIMAT0000228	TSHZ1	10194	NM_005786	1	1	1	1	4
hsa-miR-198	MIMAT0000228	TSHZ1	10194	XM_005266641	1	1	1	1	4
hsa-miR-198	MIMAT0000228	TSHZ1	10194	XM_005266640	1	1	1	1	4
hsa-miR-198	MIMAT0000228	CDK2AP2	10263	NM_001271849	1	1	1	1	4
hsa-miR-198	MIMAT0000228	BET1	10282	NM_005868	1	1	1	1	4
hsa-miR-198	MIMAT0000228	MRVI1	10335	XM_005252744	1	1	1	1	4
hsa-miR-198	MIMAT0000228	HMG20A	10363	XM_005254123	1	1	1	1	4
hsa-miR-198	MIMAT0000228	HMG20A	10363	NM_018200	1	1	1	1	4
hsa-miR-198	MIMAT0000228	BTN2A2	10385	NM_001197240	1	1	1	1	4
hsa-miR-198	MIMAT0000228	CD2BP2	10421	NM_006110	1	1	1	1	4
hsa-miR-198	MIMAT0000228	ZER1	10444	XM_005251645	1	1	1	1	4
hsa-miR-198	MIMAT0000228	ZER1	10444	XM_005251646	1	1	1	1	4
hsa-miR-198	MIMAT0000228	BAIAP2	10458	NM_017450	1	1	1	1	4
hsa-miR-198	MIMAT0000228	BAIAP2	10458	XM_005256948	1	1	1	1	4
hsa-miR-198	MIMAT0000228	BAIAP2	10458	XM_005256944	1	1	1	1	4
hsa-miR-198	MIMAT0000228	PPIH	10465	XM_005270365	1	1	1	1	4
hsa-miR-198	MIMAT0000228	PPIH	10465	XM_005270362	1	1	1	1	4
hsa-miR-198	MIMAT0000228	SEMA4F	10505	NM_004263	1	1	1	1	4
hsa-miR-198	MIMAT0000228	SEMA4F	10505	NM_001271661	1	1	1	1	4
hsa-miR-198	MIMAT0000228	SEMA4F	10505	NM_001271662	1	1	1	1	4
hsa-miR-198	MIMAT0000228	NEBL	10529	NM_006393	1	1	1	1	4
hsa-miR-198	MIMAT0000228	NEBL	10529	NM_001173484	1	1	1	1	4
hsa-miR-198	MIMAT0000228	NEBL	10529	NM_213569	1	1	1	1	4
hsa-miR-198	MIMAT0000228	NEBL	10529	XM_005252343	1	1	1	1	4
hsa-miR-198	MIMAT0000228	NEBL	10529	XM_005252344	1	1	1	1	4
hsa-miR-198	MIMAT0000228	NEBL	10529	XM_005252341	1	1	1	1	4
hsa-miR-198	MIMAT0000228	NEBL	10529	XM_005252342	1	1	1	1	4
hsa-miR-198	MIMAT0000228	LEPREL4	10609	NM_006455	1	1	1	1	4
hsa-miR-198	MIMAT0000228	LEPREL4	10609	XM_005256952	1	1	1	1	4
hsa-miR-198	MIMAT0000228	LEPREL4	10609	XM_005277003	1	1	1	1	4
hsa-miR-198	MIMAT0000228	STAMBP	10617	XM_005264091	1	1	1	1	4
hsa-miR-198	MIMAT0000228	STAMBP	10617	XM_005264088	1	1	1	1	4
hsa-miR-198	MIMAT0000228	STAMBP	10617	NM_201647	1	1	1	1	4
hsa-miR-198	MIMAT0000228	STAMBP	10617	NM_006463	1	1	1	1	4
hsa-miR-198	MIMAT0000228	TGOLN2	10618	NM_001206844	1	1	1	1	4
hsa-miR-198	MIMAT0000228	TGOLN2	10618	NM_006464	1	1	1	1	4
hsa-miR-198	MIMAT0000228	TGOLN2	10618	NM_001206841	1	1	1	1	4
hsa-miR-198	MIMAT0000228	LEFTY1	10637	NM_020997	1	1	1	1	4
hsa-miR-198	MIMAT0000228	LEFTY1	10637	XM_005273009	1	1	1	1	4
hsa-miR-198	MIMAT0000228	FUT9	10690	NM_006581	1	1	1	1	4
hsa-miR-198	MIMAT0000228	FAM189B	10712	NM_006589	1	1	1	1	4
hsa-miR-198	MIMAT0000228	FAM189B	10712	XM_005244848	1	1	1	1	4
hsa-miR-198	MIMAT0000228	FAM189B	10712	XM_005276741	1	1	1	1	4
hsa-miR-198	MIMAT0000228	FAM189B	10712	XM_005244847	1	1	1	1	4
hsa-miR-198	MIMAT0000228	FAM189B	10712	XM_005276740	1	1	1	1	4
hsa-miR-198	MIMAT0000228	FAM189B	10712	XM_005244846	1	1	1	1	4
hsa-miR-198	MIMAT0000228	FAM189B	10712	XM_005276739	1	1	1	1	4
hsa-miR-198	MIMAT0000228	FAM189B	10712	NM_198264	1	1	1	1	4
hsa-miR-198	MIMAT0000228	FAM189B	10712	NM_001267608	1	1	1	1	4
hsa-miR-198	MIMAT0000228	FAM189B	10712	XM_005244845	1	1	1	1	4
hsa-miR-198	MIMAT0000228	FAM189B	10712	XM_005276738	1	1	1	1	4
hsa-miR-198	MIMAT0000228	CAPN9	10753	NM_016452	1	1	1	1	4
hsa-miR-198	MIMAT0000228	CAPN9	10753	XM_005273010	1	1	1	1	4
hsa-miR-198	MIMAT0000228	CAPN9	10753	NM_006615	1	1	1	1	4
hsa-miR-198	MIMAT0000228	ARPP21	10777	NM_001025068	1	1	1	1	4
hsa-miR-198	MIMAT0000228	ARPP21	10777	NM_198399	1	1	1	1	4
hsa-miR-198	MIMAT0000228	ARPP21	10777	NM_001025069	1	1	1	1	4
hsa-miR-198	MIMAT0000228	ARPP21	10777	NM_001267618	1	1	1	1	4
hsa-miR-198	MIMAT0000228	ARPP21	10777	NM_001267616	1	1	1	1	4
hsa-miR-198	MIMAT0000228	NEU3	10825	NM_006656	1	1	1	1	4
hsa-miR-198	MIMAT0000228	USP20	10868	NM_006676	1	1	1	1	4
hsa-miR-198	MIMAT0000228	USP20	10868	XM_005251666	1	1	1	1	4
hsa-miR-198	MIMAT0000228	USP20	10868	NM_001110303	1	1	1	1	4
hsa-miR-198	MIMAT0000228	USP20	10868	XM_005251665	1	1	1	1	4
hsa-miR-198	MIMAT0000228	USP20	10868	NM_001008563	1	1	1	1	4
hsa-miR-198	MIMAT0000228	MAPRE2	10982	NM_001143827	1	1	1	1	4
hsa-miR-198	MIMAT0000228	MAPRE2	10982	NM_001256420	1	1	1	1	4
hsa-miR-198	MIMAT0000228	MAPRE2	10982	NM_001143826	1	1	1	1	4
hsa-miR-198	MIMAT0000228	MAPRE2	10982	NM_014268	1	1	1	1	4
hsa-miR-198	MIMAT0000228	METAP2	10988	XM_005268584	1	1	1	1	4
hsa-miR-198	MIMAT0000228	METAP2	10988	XM_005268585	1	1	1	1	4
hsa-miR-198	MIMAT0000228	METAP2	10988	XM_005268583	1	1	1	1	4
hsa-miR-198	MIMAT0000228	ATF7	11016	XM_005268587	1	1	1	1	4
hsa-miR-198	MIMAT0000228	ATF7	11016	NM_001130060	1	1	1	1	4
hsa-miR-198	MIMAT0000228	ATF7	11016	NM_006856	1	1	1	1	4
hsa-miR-198	MIMAT0000228	MID2	11043	NM_012216	1	1	1	1	4
hsa-miR-198	MIMAT0000228	MID2	11043	XM_005262062	1	1	1	1	4
hsa-miR-198	MIMAT0000228	MID2	11043	NM_052817	1	1	1	1	4
hsa-miR-198	MIMAT0000228	ABHD2	11057	NM_007011	1	1	1	1	4
hsa-miR-198	MIMAT0000228	ABHD2	11057	XM_005254833	1	1	1	1	4
hsa-miR-198	MIMAT0000228	ABHD2	11057	NM_152924	1	1	1	1	4
hsa-miR-198	MIMAT0000228	ABHD2	11057	XM_005254832	1	1	1	1	4
hsa-miR-198	MIMAT0000228	TMEM115	11070	NM_007024	1	1	1	1	4
hsa-miR-198	MIMAT0000228	DIDO1	11083	NM_001193370	1	1	1	1	4
hsa-miR-198	MIMAT0000228	DIDO1	11083	NM_080797	1	1	1	1	4
hsa-miR-198	MIMAT0000228	BTN3A1	11119	NM_001145009	1	1	1	1	4
hsa-miR-198	MIMAT0000228	BTN3A1	11119	NM_194441	1	1	1	1	4
hsa-miR-198	MIMAT0000228	PTPRT	11122	NM_133170	1	1	1	1	4
hsa-miR-198	MIMAT0000228	PTPRT	11122	NM_007050	1	1	1	1	4
hsa-miR-198	MIMAT0000228	CDC42EP1	11135	NM_152243	1	1	1	1	4
hsa-miR-198	MIMAT0000228	FSTL1	11167	XM_005247083	1	1	1	1	4
hsa-miR-198	MIMAT0000228	LZTS1	11178	XM_005273394	1	1	1	1	4
hsa-miR-198	MIMAT0000228	LZTS1	11178	NM_021020	1	1	1	1	4
hsa-miR-198	MIMAT0000228	INMT	11185	NM_006774	1	1	1	1	4
hsa-miR-198	MIMAT0000228	INMT	11185	NM_001199219	1	1	1	1	4
hsa-miR-198	MIMAT0000228	NISCH	11188	NM_001276294	1	1	1	1	4
hsa-miR-198	MIMAT0000228	NISCH	11188	NM_001276293	1	1	1	1	4
hsa-miR-198	MIMAT0000228	CELF3	11189	NM_007185	1	1	1	1	4
hsa-miR-198	MIMAT0000228	CELF3	11189	NM_001172649	1	1	1	1	4
hsa-miR-198	MIMAT0000228	CELF3	11189	NM_001172648	1	1	1	1	4
hsa-miR-198	MIMAT0000228	CELF3	11189	XM_005244860	1	1	1	1	4
hsa-miR-198	MIMAT0000228	CELF3	11189	XM_005244858	1	1	1	1	4
hsa-miR-198	MIMAT0000228	CELF3	11189	XM_005244859	1	1	1	1	4
hsa-miR-198	MIMAT0000228	CEP250	11190	XM_005260263	1	1	1	1	4
hsa-miR-198	MIMAT0000228	RNF24	11237	NM_001134337	1	1	1	1	4
hsa-miR-198	MIMAT0000228	RNF24	11237	NM_001134338	1	1	1	1	4
hsa-miR-198	MIMAT0000228	PXMP4	11264	NM_007238	1	1	1	1	4
hsa-miR-198	MIMAT0000228	PXMP4	11264	NM_183397	1	1	1	1	4
hsa-miR-198	MIMAT0000228	SYNPO	11346	NM_001109974	1	1	1	1	4
hsa-miR-198	MIMAT0000228	SYNPO	11346	NM_001166209	1	1	1	1	4
hsa-miR-198	MIMAT0000228	SYNPO	11346	NM_001166208	1	1	1	1	4
hsa-miR-198	MIMAT0000228	ITGA11	22801	XM_005254227	1	1	1	1	4
hsa-miR-198	MIMAT0000228	ITGA11	22801	XM_005254228	1	1	1	1	4
hsa-miR-198	MIMAT0000228	RHOBTB3	22836	NM_014899	1	1	1	1	4
hsa-miR-198	MIMAT0000228	RHOBTB3	22836	XM_005271925	1	1	1	1	4
hsa-miR-198	MIMAT0000228	NLRP1	22861	NM_001033053	1	1	1	1	4
hsa-miR-198	MIMAT0000228	PPP6R1	22870	XM_005258669	1	1	1	1	4
hsa-miR-198	MIMAT0000228	PPP6R1	22870	XM_005258670	1	1	1	1	4
hsa-miR-198	MIMAT0000228	ARHGEF15	22899	NM_173728	1	1	1	1	4
hsa-miR-198	MIMAT0000228	ARHGEF15	22899	XM_005256537	1	1	1	1	4
hsa-miR-198	MIMAT0000228	ARHGEF15	22899	XM_005256536	1	1	1	1	4
hsa-miR-198	MIMAT0000228	ARHGEF15	22899	NM_025014	1	1	1	1	4
hsa-miR-198	MIMAT0000228	RALY	22913	NM_016732	1	1	1	1	4
hsa-miR-198	MIMAT0000228	RALY	22913	NM_007367	1	1	1	1	4
hsa-miR-198	MIMAT0000228	MAPRE1	22919	XM_005260338	1	1	1	1	4
hsa-miR-198	MIMAT0000228	MAPRE1	22919	XM_005260337	1	1	1	1	4
hsa-miR-198	MIMAT0000228	EFR3B	22979	NM_014971	1	1	1	1	4
hsa-miR-198	MIMAT0000228	KLHDC10	23008	NM_014997	1	1	1	1	4
hsa-miR-198	MIMAT0000228	KLHDC10	23008	XM_005250233	1	1	1	1	4
hsa-miR-198	MIMAT0000228	ZHX3	23051	XM_005260345	1	1	1	1	4
hsa-miR-198	MIMAT0000228	ZHX3	23051	XM_005260342	1	1	1	1	4
hsa-miR-198	MIMAT0000228	ZHX3	23051	XM_005260341	1	1	1	1	4
hsa-miR-198	MIMAT0000228	ZHX3	23051	XM_005260344	1	1	1	1	4
hsa-miR-198	MIMAT0000228	ZHX3	23051	NM_015035	1	1	1	1	4
hsa-miR-198	MIMAT0000228	ENDOD1	23052	NM_015036	1	1	1	1	4
hsa-miR-198	MIMAT0000228	ERP44	23071	NM_015051	1	1	1	1	4
hsa-miR-198	MIMAT0000228	IQSEC2	23096	NM_001243197	1	1	1	1	4
hsa-miR-198	MIMAT0000228	MRPS27	23107	NM_015084	1	1	1	1	4
hsa-miR-198	MIMAT0000228	MRPS27	23107	XM_005248472	1	1	1	1	4
hsa-miR-198	MIMAT0000228	MRPS27	23107	XM_005248471	1	1	1	1	4
hsa-miR-198	MIMAT0000228	RAP1GAP2	23108	XM_005256544	1	1	1	1	4
hsa-miR-198	MIMAT0000228	RAP1GAP2	23108	XM_005256545	1	1	1	1	4
hsa-miR-198	MIMAT0000228	RAP1GAP2	23108	XM_005256543	1	1	1	1	4
hsa-miR-198	MIMAT0000228	RAP1GAP2	23108	XM_005256541	1	1	1	1	4
hsa-miR-198	MIMAT0000228	RAP1GAP2	23108	NM_001100398	1	1	1	1	4
hsa-miR-198	MIMAT0000228	RAP1GAP2	23108	XM_005256542	1	1	1	1	4
hsa-miR-198	MIMAT0000228	RAP1GAP2	23108	XM_005256546	1	1	1	1	4
hsa-miR-198	MIMAT0000228	RAP1GAP2	23108	NM_015085	1	1	1	1	4
hsa-miR-198	MIMAT0000228	RAP1GAP2	23108	XM_005256547	1	1	1	1	4
hsa-miR-198	MIMAT0000228	POGZ	23126	NM_207171	1	1	1	1	4
hsa-miR-198	MIMAT0000228	POGZ	23126	XM_005245005	1	1	1	1	4
hsa-miR-198	MIMAT0000228	POGZ	23126	XM_005245004	1	1	1	1	4
hsa-miR-198	MIMAT0000228	POGZ	23126	XM_005245002	1	1	1	1	4
hsa-miR-198	MIMAT0000228	POGZ	23126	NM_145796	1	1	1	1	4
hsa-miR-198	MIMAT0000228	POGZ	23126	XM_005245001	1	1	1	1	4
hsa-miR-198	MIMAT0000228	POGZ	23126	NM_001194938	1	1	1	1	4
hsa-miR-198	MIMAT0000228	POGZ	23126	XM_005245006	1	1	1	1	4
hsa-miR-198	MIMAT0000228	POGZ	23126	XM_005245003	1	1	1	1	4
hsa-miR-198	MIMAT0000228	POGZ	23126	XM_005244999	1	1	1	1	4
hsa-miR-198	MIMAT0000228	POGZ	23126	NM_001194937	1	1	1	1	4
hsa-miR-198	MIMAT0000228	POGZ	23126	NM_015100	1	1	1	1	4
hsa-miR-198	MIMAT0000228	COLGALT2	23127	NM_015101	1	1	1	1	4
hsa-miR-198	MIMAT0000228	COLGALT2	23127	XM_005245009	1	1	1	1	4
hsa-miR-198	MIMAT0000228	GRAMD4	23151	XM_005261398	1	1	1	1	4
hsa-miR-198	MIMAT0000228	GRAMD4	23151	XM_005261397	1	1	1	1	4
hsa-miR-198	MIMAT0000228	GRAMD4	23151	NM_015124	1	1	1	1	4
hsa-miR-198	MIMAT0000228	GRAMD4	23151	XM_005261401	1	1	1	1	4
hsa-miR-198	MIMAT0000228	GRAMD4	23151	XM_005261396	1	1	1	1	4
hsa-miR-198	MIMAT0000228	GRAMD4	23151	XM_005261399	1	1	1	1	4
hsa-miR-198	MIMAT0000228	RFTN1	23180	XM_005264987	1	1	1	1	4
hsa-miR-198	MIMAT0000228	RFTN1	23180	XM_005264989	1	1	1	1	4
hsa-miR-198	MIMAT0000228	RFTN1	23180	XM_005264988	1	1	1	1	4
hsa-miR-198	MIMAT0000228	RFTN1	23180	XM_005264986	1	1	1	1	4
hsa-miR-198	MIMAT0000228	RFTN1	23180	XM_005264985	1	1	1	1	4
hsa-miR-198	MIMAT0000228	MLC1	23209	NM_015166	1	1	1	1	4
hsa-miR-198	MIMAT0000228	MLC1	23209	XM_005261907	1	1	1	1	4
hsa-miR-198	MIMAT0000228	MLC1	23209	XM_005261904	1	1	1	1	4
hsa-miR-198	MIMAT0000228	MLC1	23209	NM_139202	1	1	1	1	4
hsa-miR-198	MIMAT0000228	MLC1	23209	XM_005261906	1	1	1	1	4
hsa-miR-198	MIMAT0000228	MLC1	23209	XM_005261905	1	1	1	1	4
hsa-miR-198	MIMAT0000228	ARC	23237	NM_015193	1	1	1	1	4
hsa-miR-198	MIMAT0000228	KAZN	23254	XM_005245795	1	1	1	1	4
hsa-miR-198	MIMAT0000228	KAZN	23254	NM_201628	1	1	1	1	4
hsa-miR-198	MIMAT0000228	MCF2L	23263	XM_005268310	1	1	1	1	4
hsa-miR-198	MIMAT0000228	MCF2L	23263	XM_005268313	1	1	1	1	4
hsa-miR-198	MIMAT0000228	MCF2L	23263	XM_005268312	1	1	1	1	4
hsa-miR-198	MIMAT0000228	MCF2L	23263	NM_001112732	1	1	1	1	4
hsa-miR-198	MIMAT0000228	MCF2L	23263	XM_005268308	1	1	1	1	4
hsa-miR-198	MIMAT0000228	MCF2L	23263	NM_024979	1	1	1	1	4
hsa-miR-198	MIMAT0000228	MCF2L	23263	XM_005268309	1	1	1	1	4
hsa-miR-198	MIMAT0000228	MCF2L	23263	XM_005268307	1	1	1	1	4
hsa-miR-198	MIMAT0000228	CLEC16A	23274	NM_015226	1	1	1	1	4
hsa-miR-198	MIMAT0000228	CLEC16A	23274	XM_005255214	1	1	1	1	4
hsa-miR-198	MIMAT0000228	CLEC16A	23274	XM_005255213	1	1	1	1	4
hsa-miR-198	MIMAT0000228	CLEC16A	23274	XM_005255211	1	1	1	1	4
hsa-miR-198	MIMAT0000228	CLEC16A	23274	XM_005255212	1	1	1	1	4
hsa-miR-198	MIMAT0000228	CLEC16A	23274	XM_005255210	1	1	1	1	4
hsa-miR-198	MIMAT0000228	CLEC16A	23274	XM_005255209	1	1	1	1	4
hsa-miR-198	MIMAT0000228	ANKS1A	23294	XM_005248964	1	1	1	1	4
hsa-miR-198	MIMAT0000228	ANKS1A	23294	NM_015245	1	1	1	1	4
hsa-miR-198	MIMAT0000228	MGRN1	23295	NM_001142291	1	1	1	1	4
hsa-miR-198	MIMAT0000228	WSCD1	23302	NM_015253	1	1	1	1	4
hsa-miR-198	MIMAT0000228	WSCD1	23302	XM_005256574	1	1	1	1	4
hsa-miR-198	MIMAT0000228	WSCD1	23302	XM_005256573	1	1	1	1	4
hsa-miR-198	MIMAT0000228	TMEM194A	23306	NM_015257	1	1	1	1	4
hsa-miR-198	MIMAT0000228	LARP1	23367	XM_005268408	1	1	1	1	4
hsa-miR-198	MIMAT0000228	LARP1	23367	XM_005268407	1	1	1	1	4
hsa-miR-198	MIMAT0000228	LARP1	23367	XM_005268406	1	1	1	1	4
hsa-miR-198	MIMAT0000228	LARP1	23367	XM_005268405	1	1	1	1	4
hsa-miR-198	MIMAT0000228	LARP1	23367	XM_005268404	1	1	1	1	4
hsa-miR-198	MIMAT0000228	PUM2	23369	XM_005262610	1	1	1	1	4
hsa-miR-198	MIMAT0000228	PUM2	23369	XM_005262609	1	1	1	1	4
hsa-miR-198	MIMAT0000228	PUM2	23369	XM_005262608	1	1	1	1	4
hsa-miR-198	MIMAT0000228	PUM2	23369	XM_005262607	1	1	1	1	4
hsa-miR-198	MIMAT0000228	SRGAP2	23380	XM_005277515	1	1	1	1	4
hsa-miR-198	MIMAT0000228	SRGAP2	23380	XM_005277514	1	1	1	1	4
hsa-miR-198	MIMAT0000228	MED13L	23389	XM_005253863	1	1	1	1	4
hsa-miR-198	MIMAT0000228	MED13L	23389	NM_015335	1	1	1	1	4
hsa-miR-198	MIMAT0000228	MED13L	23389	XM_005253860	1	1	1	1	4
hsa-miR-198	MIMAT0000228	MED13L	23389	XM_005253862	1	1	1	1	4
hsa-miR-198	MIMAT0000228	SLC44A1	23446	XM_005251857	1	1	1	1	4
hsa-miR-198	MIMAT0000228	CES3	23491	NM_024922	1	1	1	1	4
hsa-miR-198	MIMAT0000228	CES3	23491	NM_001185176	1	1	1	1	4
hsa-miR-198	MIMAT0000228	CES3	23491	NM_001185177	1	1	1	1	4
hsa-miR-198	MIMAT0000228	CBX7	23492	NM_175709	1	1	1	1	4
hsa-miR-198	MIMAT0000228	CBX7	23492	XM_005261414	1	1	1	1	4
hsa-miR-198	MIMAT0000228	CBX7	23492	XM_005261413	1	1	1	1	4
hsa-miR-198	MIMAT0000228	ZFYVE26	23503	NM_015346	1	1	1	1	4
hsa-miR-198	MIMAT0000228	PIK3R5	23533	NM_001251855	1	1	1	1	4
hsa-miR-198	MIMAT0000228	PIK3R5	23533	NM_001251853	1	1	1	1	4
hsa-miR-198	MIMAT0000228	PIK3R5	23533	NM_001251852	1	1	1	1	4
hsa-miR-198	MIMAT0000228	PIK3R5	23533	NM_014308	1	1	1	1	4
hsa-miR-198	MIMAT0000228	PIK3R5	23533	NM_001142633	1	1	1	1	4
hsa-miR-198	MIMAT0000228	TTC33	23548	NM_012382	1	1	1	1	4
hsa-miR-198	MIMAT0000228	ZNF346	23567	XM_005265861	1	1	1	1	4
hsa-miR-198	MIMAT0000228	SMUG1	23583	NM_001243788	1	1	1	1	4
hsa-miR-198	MIMAT0000228	SMUG1	23583	NM_001243787	1	1	1	1	4
hsa-miR-198	MIMAT0000228	KPNA6	23633	XM_005270711	1	1	1	1	4
hsa-miR-198	MIMAT0000228	RABGAP1	23637	XM_005251867	1	1	1	1	4
hsa-miR-198	MIMAT0000228	RABGAP1	23637	XM_005251866	1	1	1	1	4
hsa-miR-198	MIMAT0000228	IL17RA	23765	NM_014339	1	1	1	1	4
hsa-miR-198	MIMAT0000228	BCL2L13	23786	NM_015367	1	1	1	1	4
hsa-miR-198	MIMAT0000228	BCL2L13	23786	XM_005261233	1	1	1	1	4
hsa-miR-198	MIMAT0000228	BCL2L13	23786	XM_005261231	1	1	1	1	4
hsa-miR-198	MIMAT0000228	BCL2L13	23786	NM_001270733	1	1	1	1	4
hsa-miR-198	MIMAT0000228	BCL2L13	23786	NM_001270735	1	1	1	1	4
hsa-miR-198	MIMAT0000228	BCL2L13	23786	NM_001270728	1	1	1	1	4
hsa-miR-198	MIMAT0000228	BCL2L13	23786	NM_001270730	1	1	1	1	4
hsa-miR-198	MIMAT0000228	BCL2L13	23786	NM_001270727	1	1	1	1	4
hsa-miR-198	MIMAT0000228	BCL2L13	23786	NM_001270732	1	1	1	1	4
hsa-miR-198	MIMAT0000228	BCL2L13	23786	NM_001270734	1	1	1	1	4
hsa-miR-198	MIMAT0000228	BCL2L13	23786	NM_001270726	1	1	1	1	4
hsa-miR-198	MIMAT0000228	BCL2L13	23786	NM_001270729	1	1	1	1	4
hsa-miR-198	MIMAT0000228	BCL2L13	23786	NM_001270731	1	1	1	1	4
hsa-miR-198	MIMAT0000228	BRI3	25798	XM_005250251	1	1	1	1	4
hsa-miR-198	MIMAT0000228	BACE2	25825	NM_012105	1	1	1	1	4
hsa-miR-198	MIMAT0000228	BACE2	25825	NM_138992	1	1	1	1	4
hsa-miR-198	MIMAT0000228	BACE2	25825	NM_138991	1	1	1	1	4
hsa-miR-198	MIMAT0000228	SULT4A1	25830	XM_005261516	1	1	1	1	4
hsa-miR-198	MIMAT0000228	COG4	25839	NM_001195139	1	1	1	1	4
hsa-miR-198	MIMAT0000228	PARM1	25849	NM_015393	1	1	1	1	4
hsa-miR-198	MIMAT0000228	ABHD14A	25864	NM_015407	1	1	1	1	4
hsa-miR-198	MIMAT0000228	METTL21B	25895	NM_206914	1	1	1	1	4
hsa-miR-198	MIMAT0000228	METTL21B	25895	NM_015433	1	1	1	1	4
hsa-miR-198	MIMAT0000228	NSL1	25936	NM_001042549	1	1	1	1	4
hsa-miR-198	MIMAT0000228	NSL1	25936	XM_005273094	1	1	1	1	4
hsa-miR-198	MIMAT0000228	NSL1	25936	NM_015471	1	1	1	1	4
hsa-miR-198	MIMAT0000228	C20orf194	25943	XM_005260687	1	1	1	1	4
hsa-miR-198	MIMAT0000228	C20orf194	25943	XM_005260684	1	1	1	1	4
hsa-miR-198	MIMAT0000228	C20orf194	25943	NM_001009984	1	1	1	1	4
hsa-miR-198	MIMAT0000228	TBC1D10B	26000	NM_015527	1	1	1	1	4
hsa-miR-198	MIMAT0000228	PTCD1	26024	NM_015545	1	1	1	1	4
hsa-miR-198	MIMAT0000228	ERC2	26059	NM_015576	1	1	1	1	4
hsa-miR-198	MIMAT0000228	WIPI2	26100	NM_001033520	1	1	1	1	4
hsa-miR-198	MIMAT0000228	WIPI2	26100	NM_001033519	1	1	1	1	4
hsa-miR-198	MIMAT0000228	WIPI2	26100	NM_016003	1	1	1	1	4
hsa-miR-198	MIMAT0000228	WIPI2	26100	NM_001033518	1	1	1	1	4
hsa-miR-198	MIMAT0000228	WIPI2	26100	NM_015610	1	1	1	1	4
hsa-miR-198	MIMAT0000228	TCTN3	26123	NM_001143973	1	1	1	1	4
hsa-miR-198	MIMAT0000228	TCTN3	26123	XM_005269690	1	1	1	1	4
hsa-miR-198	MIMAT0000228	ZBTB20	26137	XM_005247336	1	1	1	1	4
hsa-miR-198	MIMAT0000228	ZBTB20	26137	XM_005247343	1	1	1	1	4
hsa-miR-198	MIMAT0000228	ZBTB20	26137	XM_005247342	1	1	1	1	4
hsa-miR-198	MIMAT0000228	ZBTB20	26137	XM_005247341	1	1	1	1	4
hsa-miR-198	MIMAT0000228	ZBTB20	26137	XM_005247338	1	1	1	1	4
hsa-miR-198	MIMAT0000228	ZBTB20	26137	XM_005247339	1	1	1	1	4
hsa-miR-198	MIMAT0000228	ZBTB20	26137	XM_005247340	1	1	1	1	4
hsa-miR-198	MIMAT0000228	ZBTB20	26137	XM_005247332	1	1	1	1	4
hsa-miR-198	MIMAT0000228	ZBTB20	26137	XM_005247331	1	1	1	1	4
hsa-miR-198	MIMAT0000228	ZBTB20	26137	XM_005247335	1	1	1	1	4
hsa-miR-198	MIMAT0000228	ZBTB20	26137	XM_005247328	1	1	1	1	4
hsa-miR-198	MIMAT0000228	ZBTB20	26137	XM_005247334	1	1	1	1	4
hsa-miR-198	MIMAT0000228	ZBTB20	26137	XM_005247326	1	1	1	1	4
hsa-miR-198	MIMAT0000228	ZBTB20	26137	XM_005247329	1	1	1	1	4
hsa-miR-198	MIMAT0000228	ZBTB20	26137	XM_005247325	1	1	1	1	4
hsa-miR-198	MIMAT0000228	ZBTB20	26137	XM_005247327	1	1	1	1	4
hsa-miR-198	MIMAT0000228	ZBTB20	26137	XM_005247333	1	1	1	1	4
hsa-miR-198	MIMAT0000228	ZBTB20	26137	XM_005247330	1	1	1	1	4
hsa-miR-198	MIMAT0000228	ZBTB20	26137	XM_005247337	1	1	1	1	4
hsa-miR-198	MIMAT0000228	PHF19	26147	NM_015651	1	1	1	1	4
hsa-miR-198	MIMAT0000228	PHF19	26147	XM_005251907	1	1	1	1	4
hsa-miR-198	MIMAT0000228	PHF19	26147	XM_005251906	1	1	1	1	4
hsa-miR-198	MIMAT0000228	PHF19	26147	XM_005251905	1	1	1	1	4
hsa-miR-198	MIMAT0000228	FBXW2	26190	NM_012164	1	1	1	1	4
hsa-miR-198	MIMAT0000228	FBXW2	26190	XM_005251910	1	1	1	1	4
[truncated: 46,770 more rows]
