# Supplementary material for: Circular RNA AKT3 upregulates PIK3R1 to enhance cisplatin resistance in gastric cancer via miR-198 suppression
Source: Mol Cancer. 2019 Mar 30;18:71. doi: 10.1186/s12943-019-0969-3 (PMC6441201; doi:10.1186/s12943-019-0969-3)
Supplement: Supplementary file 3 — Additional Dataset (1) miRNA target prediction of circAKT3. Additional Dataset (2) Eight miR-198 binding sites mutation of circAKT3. Additional Dataset (3) mRNA target prediction of miR-198. (ZIP 1800 kb) [file 12943_2019_969_MOESM3_ESM.zip › Additional Dataset 1.xlsx]

## Sheet: Legend
Additional Dataset 1. miRNA target prediction of circAKT3
miRNA binding sites of circAKT3 predicted by miRanda (Total Sore ≥140, Total Energy <-17kcal/mol), PITA (combined interaction energy ΔΔG<-10), and RNAhybird (minimum free energy (MFE) ≤-20kcal/mol). Finally, overlaped the prediction results from all the three database.

## Sheet: hsa_circ_0000199.candidate.inte
circRNA	miRNA	miRanda	pita	RNAhybrid
hsa_circ_0000199	hsa-miR-3688-3p	1	1	1
hsa_circ_0000199	hsa-miR-508-5p	1	1	1
hsa_circ_0000199	hsa-miR-647	1	1	1
hsa_circ_0000199	hsa-miR-532-3p	1	1	1
hsa_circ_0000199	hsa-miR-345-3p	1	1	1
hsa_circ_0000199	hsa-miR-6824-3p	1	1	1
hsa_circ_0000199	hsa-miR-7152-3p	1	1	1
hsa_circ_0000199	hsa-miR-198	1	1	1
hsa_circ_0000199	hsa-miR-4691-5p	1	1	1
hsa_circ_0000199	hsa-miR-767-5p	1	1	1
hsa_circ_0000199	hsa-miR-4758-3p	1	1	1

## Sheet: hsa_circ_0000199.miRanda.target
Gene	miRNA	Total Score	Total Energy	Max Score	Max Energy	Len1	Len2	Positions
hsa_circ_0000199	hsa-miR-19b-1-5p	143	-24.03	143	-24.03	23	585	520
hsa_circ_0000199	hsa-miR-96-3p	146	-19.04	146	-19.04	22	585	527
hsa_circ_0000199	hsa-miR-29b-3p	143	-17.62	143	-17.62	23	585	43
hsa_circ_0000199	hsa-miR-198	147	-23.22	147	-23.22	22	585	505
hsa_circ_0000199	hsa-miR-129-5p	146	-18.64	146	-18.64	21	585	475
hsa_circ_0000199	hsa-miR-122-5p	143	-22.84	143	-22.84	22	585	212
hsa_circ_0000199	hsa-miR-145-5p	144	-18.91	144	-18.91	23	585	512
hsa_circ_0000199	hsa-miR-188-3p	147	-18.05	147	-18.05	21	585	314
hsa_circ_0000199	hsa-miR-206	154	-19.79	154	-19.79	22	585	77
hsa_circ_0000199	hsa-miR-155-3p	141	-22.2	141	-22.2	22	585	311
hsa_circ_0000199	hsa-miR-376a-5p	170	-22.87	170	-22.87	22	585	116
hsa_circ_0000199	hsa-miR-331-3p	145	-30.13	145	-30.13	21	585	286
hsa_circ_0000199	hsa-miR-338-3p	155	-17.36	155	-17.36	22	585	124
hsa_circ_0000199	hsa-miR-345-3p	151	-17.5	151	-17.5	22	585	420
hsa_circ_0000199	hsa-miR-485-3p	157	-19.71	157	-19.71	22	585	296
hsa_circ_0000199	hsa-miR-487a-3p	140	-17.56	140	-17.56	22	585	299
hsa_circ_0000199	hsa-miR-519e-5p	153	-19.06	153	-19.06	22	585	109
hsa_circ_0000199	hsa-miR-519c-5p	143	-22.06	143	-22.06	22	585	504
hsa_circ_0000199	hsa-miR-520a-5p	153	-20.71	153	-20.71	21	585	507
hsa_circ_0000199	hsa-miR-519b-5p	143	-22.06	143	-22.06	22	585	504
hsa_circ_0000199	hsa-miR-525-5p	149	-18.77	149	-18.77	21	585	507
hsa_circ_0000199	hsa-miR-523-5p	143	-22.06	143	-22.06	22	585	504
hsa_circ_0000199	hsa-miR-518f-5p	143	-22.65	143	-22.65	22	585	504
hsa_circ_0000199	hsa-miR-526a	143	-20.97	143	-20.97	22	585	504
hsa_circ_0000199	hsa-miR-520c-5p	143	-20.97	143	-20.97	22	585	504
hsa_circ_0000199	hsa-miR-517-5p	146	-17.26	146	-17.26	22	585	507
hsa_circ_0000199	hsa-miR-516b-5p	145	-18.75	145	-18.75	22	585	213
hsa_circ_0000199	hsa-miR-518e-5p	143	-22.06	143	-22.06	22	585	504
hsa_circ_0000199	hsa-miR-518d-5p	143	-20.97	143	-20.97	22	585	504
hsa_circ_0000199	hsa-miR-522-5p	143	-22.06	143	-22.06	22	585	504
hsa_circ_0000199	hsa-miR-519a-5p	143	-22.06	143	-22.06	22	585	504
hsa_circ_0000199	hsa-miR-501-5p	151	-18.43	151	-18.43	22	585	436
hsa_circ_0000199	hsa-miR-504-3p	147	-22.63	147	-22.63	21	585	214
hsa_circ_0000199	hsa-miR-508-5p	157	-23.18	157	-23.18	23	585	507
hsa_circ_0000199	hsa-miR-532-3p	150	-22.28	150	-22.28	22	585	312
hsa_circ_0000199	hsa-miR-539-3p	166	-20.87	166	-20.87	22	585	298
hsa_circ_0000199	hsa-miR-593-5p	143	-29.15	143	-29.15	25	585	275
hsa_circ_0000199	hsa-miR-614	151	-24.69	151	-24.69	23	585	237
hsa_circ_0000199	hsa-miR-647	150	-24.26	150	-24.26	21	585	188
hsa_circ_0000199	hsa-miR-655-3p	142	-18.88	142	-18.88	22	585	298
hsa_circ_0000199	hsa-miR-767-5p	156	-21.5	156	-21.5	23	585	41
hsa_circ_0000199	hsa-miR-449c-3p	142	-18.92	142	-18.92	23	585	516
hsa_circ_0000199	hsa-miR-874-5p	146	-19.87	146	-19.87	23	585	278
hsa_circ_0000199	hsa-miR-147b	140	-20.26	140	-20.26	22	585	28
hsa_circ_0000199	hsa-miR-934	152	-17.62	152	-17.62	22	585	269
hsa_circ_0000199	hsa-miR-1233-3p	145	-18.35	145	-18.35	20	585	426
hsa_circ_0000199	hsa-miR-1276	143	-21.91	143	-21.91	20	585	430
hsa_circ_0000199	hsa-miR-1910-3p	149	-17.98	149	-17.98	20	585	61
hsa_circ_0000199	hsa-miR-2117	282	-30.9	141	-15.45	21	585	5 560
hsa_circ_0000199	hsa-miR-548q	150	-19.38	150	-19.38	22	585	229
hsa_circ_0000199	hsa-miR-3125	150	-20.22	150	-20.22	20	585	502
hsa_circ_0000199	hsa-miR-3130-3p	154	-21.43	154	-21.43	21	585	44
hsa_circ_0000199	hsa-miR-3145-3p	160	-20.73	160	-20.73	24	585	217
hsa_circ_0000199	hsa-miR-3148	285	-18.17	145	-10.17	22	585	546 1
hsa_circ_0000199	hsa-miR-3158-5p	140	-21.47	140	-21.47	21	585	507
hsa_circ_0000199	hsa-miR-3162-3p	142	-17.17	142	-17.17	21	585	277
hsa_circ_0000199	hsa-miR-3173-5p	140	-20.1	140	-20.1	22	585	277
hsa_circ_0000199	hsa-miR-3189-5p	142	-23.87	142	-23.87	25	585	274
hsa_circ_0000199	hsa-miR-3190-5p	141	-17.09	141	-17.09	20	585	138
hsa_circ_0000199	hsa-miR-4280	140	-23.98	140	-23.98	21	585	71
hsa_circ_0000199	hsa-miR-3659	143	-18.16	143	-18.16	21	585	394
hsa_circ_0000199	hsa-miR-3680-3p	293	-32.09	150	-16.35	23	585	474 405
hsa_circ_0000199	hsa-miR-3688-3p	302	-25.95	151	-14.1	22	585	1 547
hsa_circ_0000199	hsa-miR-3915	140	-17.78	140	-17.78	22	585	383
hsa_circ_0000199	hsa-miR-3919	309	-34.46	157	-19.61	21	585	501 19
hsa_circ_0000199	hsa-miR-3150b-3p	144	-23.08	144	-23.08	21	585	396
hsa_circ_0000199	hsa-miR-4518	143	-18.18	143	-18.18	26	585	17
hsa_circ_0000199	hsa-miR-4529-5p	147	-19.61	147	-19.61	22	585	135
hsa_circ_0000199	hsa-miR-4657	154	-24.49	154	-24.49	23	585	74
hsa_circ_0000199	hsa-miR-4679	153	-22.42	153	-22.42	22	585	181
hsa_circ_0000199	hsa-miR-4686	141	-24.51	141	-24.51	23	585	243
hsa_circ_0000199	hsa-miR-4689	142	-21.35	142	-21.35	22	585	398
hsa_circ_0000199	hsa-miR-4691-5p	145	-21.68	145	-21.68	23	585	462
hsa_circ_0000199	hsa-miR-4694-3p	300	-26.79	151	-13.82	21	585	551 1
hsa_circ_0000199	hsa-miR-4758-3p	153	-22.42	153	-22.42	23	585	276
hsa_circ_0000199	hsa-miR-4763-3p	145	-24.93	145	-24.93	24	585	56
hsa_circ_0000199	hsa-miR-4775	302	-18.6	158	-11.43	22	585	145 484
hsa_circ_0000199	hsa-miR-5088-3p	149	-17.27	149	-17.27	21	585	172
hsa_circ_0000199	hsa-miR-5192	143	-19.02	143	-19.02	22	585	396
hsa_circ_0000199	hsa-miR-5195-5p	149	-25.57	149	-25.57	22	585	284
hsa_circ_0000199	hsa-miR-5197-3p	158	-23.38	158	-23.38	23	585	500
hsa_circ_0000199	hsa-miR-5682	141	-17.59	141	-17.59	22	585	234
hsa_circ_0000199	hsa-miR-5694	141	-18.27	141	-18.27	21	585	100
hsa_circ_0000199	hsa-miR-6071	151	-27.02	151	-27.02	19	585	268
hsa_circ_0000199	hsa-miR-6511a-5p	142	-17.07	142	-17.07	23	585	56
hsa_circ_0000199	hsa-miR-6513-5p	142	-17.92	142	-17.92	23	585	102
hsa_circ_0000199	hsa-miR-6747-5p	140	-26.18	140	-26.18	24	585	70
hsa_circ_0000199	hsa-miR-6764-3p	282	-33.41	142	-18.85	21	585	467 233
hsa_circ_0000199	hsa-miR-6824-3p	290	-42.75	147	-25.12	21	585	468 236
hsa_circ_0000199	hsa-miR-6859-5p	144	-17.76	144	-17.76	23	585	498
hsa_circ_0000199	hsa-miR-7108-5p	143	-18.73	143	-18.73	21	585	138
hsa_circ_0000199	hsa-miR-7110-3p	280	-21.28	140	-10.64	22	585	4 559
hsa_circ_0000199	hsa-miR-7113-5p	149	-22.31	149	-22.31	21	585	504
hsa_circ_0000199	hsa-miR-7152-3p	153	-26.45	153	-26.45	20	585	464
hsa_circ_0000199	hsa-miR-7843-5p	154	-22.67	154	-22.67	22	585	60
hsa_circ_0000199	hsa-miR-7852-3p	151	-22.75	151	-22.75	22	585	72

## Sheet: hsa_circ_0000199.pita.target
Gene	miRNA	Start	End	Seed	ddG
hsa_circ_0000199	hsa-miR-7152-3p	358	350	08:01:00	-16.45
hsa_circ_0000199	hsa-miR-132-3p	293	285	08:01:00	-16.16
hsa_circ_0000199	hsa-miR-7152-3p	485	477	08:00:00	-16.07
hsa_circ_0000199	hsa-miR-6824-3p	487	479	08:01:00	-15.28
hsa_circ_0000199	hsa-miR-532-3p	333	325	08:00:00	-14.63
hsa_circ_0000199	hsa-miR-4281	356	348	08:01:00	-14.59
hsa_circ_0000199	hsa-miR-3165	211	203	08:01:00	-13.98
hsa_circ_0000199	hsa-miR-6730-5p	55	47	08:01:00	-13.6
hsa_circ_0000199	hsa-miR-508-5p	528	520	08:00:00	-12.85
hsa_circ_0000199	hsa-miR-3907	483	475	08:01:00	-12.61
hsa_circ_0000199	hsa-miR-2861	356	348	08:01:00	-12.49
hsa_circ_0000199	hsa-miR-198	527	519	08:01:00	-12.48
hsa_circ_0000199	hsa-miR-1301-3p	424	416	08:01:00	-12.03
hsa_circ_0000199	hsa-miR-6792-3p	481	473	08:00:00	-11.39
hsa_circ_0000199	hsa-miR-6818-3p	510	502	08:01:00	-11.39
hsa_circ_0000199	hsa-miR-6796-5p	49	41	08:01:00	-11.34
hsa_circ_0000199	hsa-miR-425-3p	100	92	08:01:00	-11.26
hsa_circ_0000199	hsa-miR-3158-5p	527	519	08:01:00	-11.18
hsa_circ_0000199	hsa-miR-4758-3p	298	290	08:00:00	-11.08
hsa_circ_0000199	hsa-miR-647	209	201	08:00:00	-11.04
hsa_circ_0000199	hsa-miR-345-3p	442	435	07:00:00	-10.95
hsa_circ_0000199	hsa-miR-3688-3p	568	561	07:00:00	-10.95
hsa_circ_0000199	hsa-miR-4268	483	475	08:01:00	-10.86
hsa_circ_0000199	hsa-miR-4691-5p	481	474	07:00:00	-10.85
hsa_circ_0000199	hsa-miR-6762-3p	208	200	08:01:00	-10.84
hsa_circ_0000199	hsa-miR-6758-5p	415	407	08:01:00	-10.75
hsa_circ_0000199	hsa-miR-4304	98	90	08:01:00	-10.56
hsa_circ_0000199	hsa-miR-4540	357	349	08:01:00	-10.45
hsa_circ_0000199	hsa-miR-767-5p	63	56	07:00:00	-10.36
hsa_circ_0000199	hsa-miR-1909-5p	233	226	07:00:00	-10.22
hsa_circ_0000199	hsa-miR-1276	448	440	08:01:00	-10.12

## Sheet: hsa_circ_0000199.RNAhybrid.targ
Gene	miRNA	MFE	Position
hsa_circ_0000199	hsa-let-7a-2-3p	-21.4	289
hsa_circ_0000199	hsa-let-7b-5p	-24.6	39
hsa_circ_0000199	hsa-let-7b-3p	-21.6	289
hsa_circ_0000199	hsa-let-7c-5p	-20.7	55
hsa_circ_0000199	hsa-let-7d-5p	-21.8	58
hsa_circ_0000199	hsa-let-7d-3p	-20.3	284
hsa_circ_0000199	hsa-let-7e-5p	-20.6	58
hsa_circ_0000199	hsa-let-7e-3p	-21.7	289
hsa_circ_0000199	hsa-let-7f-5p	-21.4	58
hsa_circ_0000199	hsa-miR-19b-1-5p	-27.9	520
hsa_circ_0000199	hsa-miR-19b-1-5p	-20.9	417
hsa_circ_0000199	hsa-miR-19b-2-5p	-21.4	521
hsa_circ_0000199	hsa-miR-21-3p	-20.5	232
hsa_circ_0000199	hsa-miR-22-5p	-21.1	551
hsa_circ_0000199	hsa-miR-25-5p	-26.3	59
hsa_circ_0000199	hsa-miR-26b-3p	-20.9	14
hsa_circ_0000199	hsa-miR-26b-3p	-20.9	569
hsa_circ_0000199	hsa-miR-27a-5p	-24	274
hsa_circ_0000199	hsa-miR-29a-3p	-20.7	240
hsa_circ_0000199	hsa-miR-33a-5p	-21.9	43
hsa_circ_0000199	hsa-miR-92a-2-5p	-26.6	56
hsa_circ_0000199	hsa-miR-93-3p	-20.7	242
hsa_circ_0000199	hsa-miR-96-3p	-26	531
hsa_circ_0000199	hsa-miR-99a-5p	-21.4	9
hsa_circ_0000199	hsa-miR-99a-5p	-21.4	564
hsa_circ_0000199	hsa-miR-100-5p	-20.9	9
hsa_circ_0000199	hsa-miR-100-5p	-20.9	564
hsa_circ_0000199	hsa-miR-29b-1-5p	-23.3	461
hsa_circ_0000199	hsa-miR-29b-3p	-20.2	235
hsa_circ_0000199	hsa-miR-29b-2-5p	-22.8	465
hsa_circ_0000199	hsa-miR-103a-2-5p	-21.6	276
hsa_circ_0000199	hsa-miR-105-3p	-22.4	224
hsa_circ_0000199	hsa-miR-192-5p	-20.8	302
hsa_circ_0000199	hsa-miR-197-5p	-26	50
hsa_circ_0000199	hsa-miR-197-5p	-20.3	408
hsa_circ_0000199	hsa-miR-198	-27.1	63
hsa_circ_0000199	hsa-miR-198	-23.1	109
hsa_circ_0000199	hsa-miR-208a-5p	-22.7	285
hsa_circ_0000199	hsa-miR-129-5p	-23.5	476
hsa_circ_0000199	hsa-miR-129-1-3p	-28	286
hsa_circ_0000199	hsa-miR-139-3p	-25	32
hsa_circ_0000199	hsa-miR-147a	-22.9	23
hsa_circ_0000199	hsa-miR-34a-5p	-21.2	528
hsa_circ_0000199	hsa-miR-181b-5p	-20.2	7
hsa_circ_0000199	hsa-miR-182-3p	-20.3	22
hsa_circ_0000199	hsa-miR-183-5p	-20.9	289
hsa_circ_0000199	hsa-miR-203a-5p	-23.4	21
hsa_circ_0000199	hsa-miR-203a-5p	-21.4	321
hsa_circ_0000199	hsa-miR-203a-5p	-20.9	122
hsa_circ_0000199	hsa-miR-204-3p	-24.2	68
hsa_circ_0000199	hsa-miR-210-5p	-32.3	280
hsa_circ_0000199	hsa-miR-210-3p	-24.7	22
hsa_circ_0000199	hsa-miR-210-3p	-21.9	294
hsa_circ_0000199	hsa-miR-211-3p	-25.6	43
hsa_circ_0000199	hsa-miR-212-5p	-27	277
hsa_circ_0000199	hsa-miR-212-5p	-20	18
hsa_circ_0000199	hsa-miR-216a-5p	-21	300
hsa_circ_0000199	hsa-miR-218-1-3p	-21.9	53
hsa_circ_0000199	hsa-miR-218-1-3p	-21.4	26
hsa_circ_0000199	hsa-miR-218-1-3p	-20	467
hsa_circ_0000199	hsa-miR-218-2-3p	-24.1	325
hsa_circ_0000199	hsa-miR-218-2-3p	-21.1	251
hsa_circ_0000199	hsa-miR-221-3p	-26.1	197
hsa_circ_0000199	hsa-miR-222-3p	-21.3	192
hsa_circ_0000199	hsa-miR-200b-3p	-20.1	237
hsa_circ_0000199	hsa-let-7g-5p	-21.6	58
hsa_circ_0000199	hsa-let-7g-3p	-21.5	279
hsa_circ_0000199	hsa-let-7i-5p	-23.1	57
hsa_circ_0000199	hsa-let-7i-3p	-20.4	289
hsa_circ_0000199	hsa-miR-15b-5p	-22.6	525
hsa_circ_0000199	hsa-miR-23b-5p	-22.1	280
hsa_circ_0000199	hsa-miR-27b-5p	-21	406
hsa_circ_0000199	hsa-miR-27b-3p	-20.7	196
hsa_circ_0000199	hsa-miR-122-5p	-29.9	202
hsa_circ_0000199	hsa-miR-124-3p	-20.8	60
hsa_circ_0000199	hsa-miR-128-1-5p	-24.4	413
hsa_circ_0000199	hsa-miR-133a-3p	-24.7	466
hsa_circ_0000199	hsa-miR-138-5p	-23.2	272
hsa_circ_0000199	hsa-miR-141-5p	-21	239
hsa_circ_0000199	hsa-miR-141-3p	-25.8	237
hsa_circ_0000199	hsa-miR-143-3p	-21.4	53
hsa_circ_0000199	hsa-miR-145-5p	-22.6	112
hsa_circ_0000199	hsa-miR-145-3p	-23.8	277
hsa_circ_0000199	hsa-miR-152-5p	-28.8	22
hsa_circ_0000199	hsa-miR-152-5p	-24	325
hsa_circ_0000199	hsa-miR-152-5p	-20.3	95
hsa_circ_0000199	hsa-miR-191-3p	-21.8	25
hsa_circ_0000199	hsa-miR-191-3p	-20.6	300
hsa_circ_0000199	hsa-miR-125a-3p	-20.2	225
hsa_circ_0000199	hsa-miR-126-5p	-21	243
hsa_circ_0000199	hsa-miR-129-2-3p	-26.2	285
hsa_circ_0000199	hsa-miR-136-3p	-20.5	466
hsa_circ_0000199	hsa-miR-149-3p	-22.2	507
hsa_circ_0000199	hsa-miR-150-5p	-25.9	286
hsa_circ_0000199	hsa-miR-150-3p	-20.7	68
hsa_circ_0000199	hsa-miR-150-3p	-20.1	221
hsa_circ_0000199	hsa-miR-185-3p	-25.2	478
hsa_circ_0000199	hsa-miR-188-5p	-20.3	176
hsa_circ_0000199	hsa-miR-188-3p	-26.3	282
hsa_circ_0000199	hsa-miR-190a-3p	-20.6	299
hsa_circ_0000199	hsa-miR-193a-5p	-22.5	272
hsa_circ_0000199	hsa-miR-193a-5p	-22.2	435
hsa_circ_0000199	hsa-miR-206	-21.9	41
hsa_circ_0000199	hsa-miR-206	-20.2	205
hsa_circ_0000199	hsa-miR-200c-5p	-24.3	275
hsa_circ_0000199	hsa-miR-200c-3p	-24.8	230
hsa_circ_0000199	hsa-miR-155-3p	-26.6	303
hsa_circ_0000199	hsa-miR-200a-3p	-25.3	236
hsa_circ_0000199	hsa-miR-99b-5p	-21	14
hsa_circ_0000199	hsa-miR-99b-5p	-20.4	569
hsa_circ_0000199	hsa-miR-296-5p	-27.6	279
hsa_circ_0000199	hsa-miR-362-5p	-24	426
hsa_circ_0000199	hsa-miR-362-5p	-23.8	279
hsa_circ_0000199	hsa-miR-370-5p	-20	101
hsa_circ_0000199	hsa-miR-370-3p	-21.9	554
hsa_circ_0000199	hsa-miR-370-3p	-21.5	6
hsa_circ_0000199	hsa-miR-371a-3p	-23.5	206
hsa_circ_0000199	hsa-miR-376a-5p	-26	117
hsa_circ_0000199	hsa-miR-377-3p	-21.8	298
hsa_circ_0000199	hsa-miR-379-5p	-22.4	41
hsa_circ_0000199	hsa-miR-330-5p	-31.4	274
hsa_circ_0000199	hsa-miR-330-5p	-28.4	220
hsa_circ_0000199	hsa-miR-330-5p	-24.4	502
hsa_circ_0000199	hsa-miR-328-3p	-26.9	288
hsa_circ_0000199	hsa-miR-342-5p	-25.2	191
hsa_circ_0000199	hsa-miR-342-3p	-24.4	291
hsa_circ_0000199	hsa-miR-337-3p	-21.5	292
hsa_circ_0000199	hsa-miR-323a-5p	-27.2	60
hsa_circ_0000199	hsa-miR-323a-5p	-21.9	186
hsa_circ_0000199	hsa-miR-323a-5p	-20.9	288
hsa_circ_0000199	hsa-miR-323a-3p	-22	299
hsa_circ_0000199	hsa-miR-326	-34.1	287
hsa_circ_0000199	hsa-miR-326	-24	224
hsa_circ_0000199	hsa-miR-151a-5p	-20.3	386
hsa_circ_0000199	hsa-miR-331-5p	-21.6	69
hsa_circ_0000199	hsa-miR-331-5p	-21.2	220
hsa_circ_0000199	hsa-miR-331-3p	-34.9	287
hsa_circ_0000199	hsa-miR-324-5p	-20.1	8
hsa_circ_0000199	hsa-miR-338-3p	-21.8	127
hsa_circ_0000199	hsa-miR-339-3p	-25.3	11
hsa_circ_0000199	hsa-miR-335-5p	-20	427
hsa_circ_0000199	hsa-miR-133b	-24.7	466
hsa_circ_0000199	hsa-miR-325	-20.4	226
hsa_circ_0000199	hsa-miR-345-3p	-30	412
hsa_circ_0000199	hsa-miR-346	-21.9	248
hsa_circ_0000199	hsa-miR-196b-5p	-21.2	317
hsa_circ_0000199	hsa-miR-423-3p	-26.2	249
hsa_circ_0000199	hsa-miR-425-5p	-20.7	290
hsa_circ_0000199	hsa-miR-425-3p	-20.7	79
hsa_circ_0000199	hsa-miR-18b-3p	-21.7	254
hsa_circ_0000199	hsa-miR-20b-3p	-24.9	138
hsa_circ_0000199	hsa-miR-429	-20.6	241
hsa_circ_0000199	hsa-miR-449a	-20.9	414
hsa_circ_0000199	hsa-miR-450a-5p	-20.4	37
hsa_circ_0000199	hsa-miR-431-5p	-21.6	261
hsa_circ_0000199	hsa-miR-433-3p	-21.8	464
hsa_circ_0000199	hsa-miR-329-5p	-23	277
hsa_circ_0000199	hsa-miR-409-3p	-23	189
hsa_circ_0000199	hsa-miR-412-3p	-25.9	271
hsa_circ_0000199	hsa-miR-412-3p	-24	439
hsa_circ_0000199	hsa-miR-410-5p	-27.1	174
hsa_circ_0000199	hsa-miR-485-3p	-25.6	292
hsa_circ_0000199	hsa-miR-486-5p	-23	291
hsa_circ_0000199	hsa-miR-486-3p	-22.1	52
hsa_circ_0000199	hsa-miR-487a-5p	-23.5	128
hsa_circ_0000199	hsa-miR-489-5p	-21.7	251
hsa_circ_0000199	hsa-miR-490-5p	-24.4	205
hsa_circ_0000199	hsa-miR-490-5p	-20.1	40
hsa_circ_0000199	hsa-miR-491-5p	-22.6	325
hsa_circ_0000199	hsa-miR-491-3p	-23.2	290
hsa_circ_0000199	hsa-miR-511-5p	-22	478
hsa_circ_0000199	hsa-miR-511-5p	-21.1	191
hsa_circ_0000199	hsa-miR-511-5p	-21	241
hsa_circ_0000199	hsa-miR-146b-3p	-20.7	280
hsa_circ_0000199	hsa-miR-146b-3p	-20.6	414
hsa_circ_0000199	hsa-miR-493-5p	-23.5	289
hsa_circ_0000199	hsa-miR-432-5p	-20.2	12
hsa_circ_0000199	hsa-miR-494-5p	-23.5	185
hsa_circ_0000199	hsa-miR-494-5p	-23.4	125
hsa_circ_0000199	hsa-miR-494-5p	-21.6	257
hsa_circ_0000199	hsa-miR-193b-5p	-26.8	425
hsa_circ_0000199	hsa-miR-181d-3p	-22.1	272
hsa_circ_0000199	hsa-miR-181d-3p	-21.6	445
hsa_circ_0000199	hsa-miR-498	-20.9	62
hsa_circ_0000199	hsa-miR-515-5p	-23.2	100
hsa_circ_0000199	hsa-miR-515-3p	-27.1	198
hsa_circ_0000199	hsa-miR-519e-5p	-23.8	101
hsa_circ_0000199	hsa-miR-519e-3p	-23.9	215
hsa_circ_0000199	hsa-miR-519c-5p	-24.7	504
hsa_circ_0000199	hsa-miR-520a-5p	-22.9	494
hsa_circ_0000199	hsa-miR-526b-5p	-21.8	547
hsa_circ_0000199	hsa-miR-519b-5p	-24.7	504
hsa_circ_0000199	hsa-miR-525-5p	-22.3	503
hsa_circ_0000199	hsa-miR-525-3p	-23.5	440
hsa_circ_0000199	hsa-miR-523-5p	-24.7	504
hsa_circ_0000199	hsa-miR-518f-5p	-24.9	503
hsa_circ_0000199	hsa-miR-526a	-23.6	504
hsa_circ_0000199	hsa-miR-520c-5p	-23.6	504
hsa_circ_0000199	hsa-miR-518c-5p	-22.4	504
hsa_circ_0000199	hsa-miR-518c-5p	-20.9	100
hsa_circ_0000199	hsa-miR-518c-5p	-20.1	415
hsa_circ_0000199	hsa-miR-518c-5p	-20.1	232
hsa_circ_0000199	hsa-miR-524-3p	-21.3	440
hsa_circ_0000199	hsa-miR-517-5p	-26.3	504
hsa_circ_0000199	hsa-miR-517-5p	-20.4	284
hsa_circ_0000199	hsa-miR-517a-3p	-22.1	295
hsa_circ_0000199	hsa-miR-519d-5p	-24	95
hsa_circ_0000199	hsa-miR-517b-3p	-22.1	295
hsa_circ_0000199	hsa-miR-520g-5p	-20.4	501
hsa_circ_0000199	hsa-miR-516b-5p	-24.3	212
hsa_circ_0000199	hsa-miR-516b-5p	-21.8	57
hsa_circ_0000199	hsa-miR-516b-5p	-21	511
hsa_circ_0000199	hsa-miR-516b-5p	-20.4	416
hsa_circ_0000199	hsa-miR-518e-5p	-24.7	504
hsa_circ_0000199	hsa-miR-518d-5p	-23.6	504
hsa_circ_0000199	hsa-miR-522-5p	-24.7	504
hsa_circ_0000199	hsa-miR-519a-5p	-24.7	504
hsa_circ_0000199	hsa-miR-516a-5p	-23.2	551
hsa_circ_0000199	hsa-miR-516a-5p	-21.1	1
hsa_circ_0000199	hsa-miR-499a-3p	-22	278
hsa_circ_0000199	hsa-miR-500a-5p	-20.8	272
hsa_circ_0000199	hsa-miR-500a-3p	-21	24
hsa_circ_0000199	hsa-miR-501-5p	-24.4	426
hsa_circ_0000199	hsa-miR-501-5p	-22.7	286
hsa_circ_0000199	hsa-miR-504-5p	-26.2	282
hsa_circ_0000199	hsa-miR-504-3p	-26.8	63
hsa_circ_0000199	hsa-miR-504-3p	-26.3	215
hsa_circ_0000199	hsa-miR-505-5p	-28.1	425
hsa_circ_0000199	hsa-miR-506-3p	-21.8	52
hsa_circ_0000199	hsa-miR-507	-23.3	46
hsa_circ_0000199	hsa-miR-507	-20.5	406
hsa_circ_0000199	hsa-miR-508-5p	-29.2	500
hsa_circ_0000199	hsa-miR-514a-5p	-24.6	500
hsa_circ_0000199	hsa-miR-514a-3p	-24.5	239
hsa_circ_0000199	hsa-miR-532-3p	-29.5	279
hsa_circ_0000199	hsa-miR-455-3p	-21.9	290
hsa_circ_0000199	hsa-miR-539-3p	-25	299
hsa_circ_0000199	hsa-miR-487b-5p	-28.2	137
hsa_circ_0000199	hsa-miR-551a	-23.5	290
hsa_circ_0000199	hsa-miR-554	-28.1	272
hsa_circ_0000199	hsa-miR-92b-5p	-25.1	40
hsa_circ_0000199	hsa-miR-557	-27.2	471
hsa_circ_0000199	hsa-miR-557	-23.6	36
hsa_circ_0000199	hsa-miR-557	-22.5	140
hsa_circ_0000199	hsa-miR-557	-20.6	284
hsa_circ_0000199	hsa-miR-566	-21	12
hsa_circ_0000199	hsa-miR-566	-20.2	241
hsa_circ_0000199	hsa-miR-551b-3p	-24.6	291
hsa_circ_0000199	hsa-miR-572	-25.3	438
hsa_circ_0000199	hsa-miR-572	-22.5	273
hsa_circ_0000199	hsa-miR-572	-22.2	8
hsa_circ_0000199	hsa-miR-572	-22.2	563
hsa_circ_0000199	hsa-miR-574-5p	-20.6	204
hsa_circ_0000199	hsa-miR-578	-20.2	343
hsa_circ_0000199	hsa-miR-579-3p	-23.7	465
hsa_circ_0000199	hsa-miR-579-3p	-20.5	300
hsa_circ_0000199	hsa-miR-584-5p	-21.9	340
hsa_circ_0000199	hsa-miR-584-5p	-20.1	190
hsa_circ_0000199	hsa-miR-584-3p	-28.7	284
hsa_circ_0000199	hsa-miR-585-5p	-25.6	220
hsa_circ_0000199	hsa-miR-586	-23.9	293
hsa_circ_0000199	hsa-miR-587	-20.2	439
hsa_circ_0000199	hsa-miR-588	-20.6	239
hsa_circ_0000199	hsa-miR-588	-20.4	131
hsa_circ_0000199	hsa-miR-589-5p	-23.9	20
hsa_circ_0000199	hsa-miR-550a-3p	-20	271
hsa_circ_0000199	hsa-miR-593-5p	-25.1	221
hsa_circ_0000199	hsa-miR-597-5p	-20.4	471
hsa_circ_0000199	hsa-miR-597-3p	-25.8	464
hsa_circ_0000199	hsa-miR-597-3p	-22.1	324
hsa_circ_0000199	hsa-miR-597-3p	-21.9	23
hsa_circ_0000199	hsa-miR-600	-22.3	289
hsa_circ_0000199	hsa-miR-608	-24.2	55
hsa_circ_0000199	hsa-miR-608	-23.7	300
hsa_circ_0000199	hsa-miR-608	-22.6	199
hsa_circ_0000199	hsa-miR-608	-21.6	23
hsa_circ_0000199	hsa-miR-608	-21.4	436
hsa_circ_0000199	hsa-miR-608	-20.1	381
hsa_circ_0000199	hsa-miR-612	-26.3	277
hsa_circ_0000199	hsa-miR-613	-20.5	181
hsa_circ_0000199	hsa-miR-614	-34.2	8
hsa_circ_0000199	hsa-miR-614	-28.4	237
hsa_circ_0000199	hsa-miR-615-5p	-25.4	93
hsa_circ_0000199	hsa-miR-617	-22.5	295
hsa_circ_0000199	hsa-miR-622	-28	269
hsa_circ_0000199	hsa-miR-623	-25.5	151
hsa_circ_0000199	hsa-miR-625-3p	-21.5	21
hsa_circ_0000199	hsa-miR-629-5p	-20.9	437
hsa_circ_0000199	hsa-miR-629-3p	-20.4	431
hsa_circ_0000199	hsa-miR-630	-21.3	216
hsa_circ_0000199	hsa-miR-33b-3p	-23	189
hsa_circ_0000199	hsa-miR-632	-21.8	467
hsa_circ_0000199	hsa-miR-635	-20.8	285
hsa_circ_0000199	hsa-miR-635	-20	96
hsa_circ_0000199	hsa-miR-637	-27.8	199
hsa_circ_0000199	hsa-miR-637	-22.1	59
hsa_circ_0000199	hsa-miR-637	-20.8	415
hsa_circ_0000199	hsa-miR-638	-28.8	73
hsa_circ_0000199	hsa-miR-640	-22.4	284
hsa_circ_0000199	hsa-miR-644a	-24.9	32
hsa_circ_0000199	hsa-miR-644a	-22.5	137
hsa_circ_0000199	hsa-miR-645	-27.1	278
hsa_circ_0000199	hsa-miR-647	-29.8	186
hsa_circ_0000199	hsa-miR-650	-22.6	14
hsa_circ_0000199	hsa-miR-652-5p	-26.2	285
hsa_circ_0000199	hsa-miR-652-3p	-22.6	293
hsa_circ_0000199	hsa-miR-662	-25.3	287
hsa_circ_0000199	hsa-miR-663a	-29.1	23
hsa_circ_0000199	hsa-miR-449b-5p	-21.2	414
hsa_circ_0000199	hsa-miR-654-5p	-20.9	43
hsa_circ_0000199	hsa-miR-656-5p	-26.5	186
hsa_circ_0000199	hsa-miR-656-3p	-21.8	299
hsa_circ_0000199	hsa-miR-549a	-21.5	292
hsa_circ_0000199	hsa-miR-658	-29	40
hsa_circ_0000199	hsa-miR-659-3p	-28	326
hsa_circ_0000199	hsa-miR-659-3p	-23.2	452
hsa_circ_0000199	hsa-miR-660-3p	-22.7	307
hsa_circ_0000199	hsa-miR-542-5p	-23.6	15
hsa_circ_0000199	hsa-miR-542-5p	-21	387
hsa_circ_0000199	hsa-miR-758-5p	-24.5	58
hsa_circ_0000199	hsa-miR-758-3p	-23	173
hsa_circ_0000199	hsa-miR-671-5p	-21.8	398
hsa_circ_0000199	hsa-miR-668-5p	-23.7	241
hsa_circ_0000199	hsa-miR-767-5p	-31.1	27
hsa_circ_0000199	hsa-miR-767-3p	-24	260
hsa_circ_0000199	hsa-miR-1224-3p	-26.4	277
hsa_circ_0000199	hsa-miR-1271-3p	-22.5	239
hsa_circ_0000199	hsa-miR-454-5p	-25.4	274
hsa_circ_0000199	hsa-miR-1185-5p	-22.8	25
hsa_circ_0000199	hsa-miR-449c-5p	-23.2	38
hsa_circ_0000199	hsa-miR-449c-5p	-20.9	524
hsa_circ_0000199	hsa-miR-449c-5p	-20.2	415
hsa_circ_0000199	hsa-miR-449c-3p	-25.6	508
hsa_circ_0000199	hsa-miR-769-3p	-26.7	75
hsa_circ_0000199	hsa-miR-766-5p	-23.4	476
hsa_circ_0000199	hsa-miR-670-5p	-21	274
hsa_circ_0000199	hsa-miR-2113	-20.6	323
hsa_circ_0000199	hsa-miR-759	-20.5	166
hsa_circ_0000199	hsa-miR-765	-20	507
hsa_circ_0000199	hsa-miR-770-5p	-21.9	106
hsa_circ_0000199	hsa-miR-298	-24.4	189
hsa_circ_0000199	hsa-miR-892a	-22	487
hsa_circ_0000199	hsa-miR-450b-3p	-23.3	96
hsa_circ_0000199	hsa-miR-874-5p	-28.7	279
hsa_circ_0000199	hsa-miR-891b	-21.1	280
hsa_circ_0000199	hsa-miR-541-3p	-22.8	57
hsa_circ_0000199	hsa-miR-875-3p	-22.2	420
hsa_circ_0000199	hsa-miR-147b	-27.8	22
hsa_circ_0000199	hsa-miR-744-5p	-20.7	136
hsa_circ_0000199	hsa-miR-877-5p	-21.1	52
hsa_circ_0000199	hsa-miR-877-3p	-22.6	287
hsa_circ_0000199	hsa-miR-887-5p	-26.1	432
hsa_circ_0000199	hsa-miR-760	-25	409
hsa_circ_0000199	hsa-miR-760	-23	275
hsa_circ_0000199	hsa-miR-301b-5p	-22.3	107
hsa_circ_0000199	hsa-miR-301b-5p	-22	416
hsa_circ_0000199	hsa-miR-216b-5p	-22	287
hsa_circ_0000199	hsa-miR-920	-30.5	428
hsa_circ_0000199	hsa-miR-920	-20	502
hsa_circ_0000199	hsa-miR-924	-21.1	420
hsa_circ_0000199	hsa-miR-937-3p	-24.5	294
hsa_circ_0000199	hsa-miR-938	-25.1	286
hsa_circ_0000199	hsa-miR-939-5p	-22.3	12
hsa_circ_0000199	hsa-miR-939-3p	-36.4	272
hsa_circ_0000199	hsa-miR-940	-23.6	57
hsa_circ_0000199	hsa-miR-1180-3p	-22.4	75
hsa_circ_0000199	hsa-miR-1182	-28.1	427
hsa_circ_0000199	hsa-miR-1183	-22.8	27
hsa_circ_0000199	hsa-miR-1225-5p	-21.2	70
hsa_circ_0000199	hsa-miR-1226-5p	-26.8	408
hsa_circ_0000199	hsa-miR-1226-3p	-23.4	269
hsa_circ_0000199	hsa-miR-1229-5p	-27.2	70
hsa_circ_0000199	hsa-miR-1229-3p	-28.8	290
hsa_circ_0000199	hsa-miR-1233-5p	-20.3	23
hsa_circ_0000199	hsa-miR-1233-3p	-23.4	430
hsa_circ_0000199	hsa-miR-1234-3p	-23.1	272
hsa_circ_0000199	hsa-miR-1237-5p	-21.8	48
hsa_circ_0000199	hsa-miR-1237-3p	-23.2	287
hsa_circ_0000199	hsa-miR-1237-3p	-21.1	174
hsa_circ_0000199	hsa-miR-1202	-25.9	515
hsa_circ_0000199	hsa-miR-1202	-24.6	220
hsa_circ_0000199	hsa-miR-1202	-22.3	275
hsa_circ_0000199	hsa-miR-1203	-21.9	73
hsa_circ_0000199	hsa-miR-663b	-26.9	116
hsa_circ_0000199	hsa-miR-663b	-26.4	287
hsa_circ_0000199	hsa-miR-1204	-23.4	288
hsa_circ_0000199	hsa-miR-1207-5p	-23.1	48
hsa_circ_0000199	hsa-miR-1285-3p	-21.7	286
hsa_circ_0000199	hsa-miR-1289	-22.7	416
hsa_circ_0000199	hsa-miR-1289	-22.6	159
hsa_circ_0000199	hsa-miR-1290	-22.9	110
hsa_circ_0000199	hsa-miR-1290	-21.8	442
hsa_circ_0000199	hsa-miR-1291	-26.1	266
hsa_circ_0000199	hsa-miR-1291	-22.6	428
hsa_circ_0000199	hsa-miR-1293	-26.3	60
hsa_circ_0000199	hsa-miR-1295a	-23.2	274
hsa_circ_0000199	hsa-miR-1299	-22.1	76
hsa_circ_0000199	hsa-miR-1299	-22.1	220
hsa_circ_0000199	hsa-miR-1299	-22	397
hsa_circ_0000199	hsa-miR-1303	-27.8	20
hsa_circ_0000199	hsa-miR-1304-5p	-22.5	46
hsa_circ_0000199	hsa-miR-1244	-20.4	407
hsa_circ_0000199	hsa-miR-1248	-21.3	149
hsa_circ_0000199	hsa-miR-1248	-20.1	294
hsa_circ_0000199	hsa-miR-1249-5p	-21.6	382
hsa_circ_0000199	hsa-miR-1250-5p	-24.6	96
hsa_circ_0000199	hsa-miR-1251-5p	-21.9	278
hsa_circ_0000199	hsa-miR-1253	-20.5	488
hsa_circ_0000199	hsa-miR-1256	-21.1	121
hsa_circ_0000199	hsa-miR-1260a	-25.3	272
hsa_circ_0000199	hsa-miR-1265	-22.2	201
hsa_circ_0000199	hsa-miR-1266-5p	-22.4	14
hsa_circ_0000199	hsa-miR-1268a	-23.3	31
hsa_circ_0000199	hsa-miR-1268a	-20.1	455
hsa_circ_0000199	hsa-miR-1270	-24.9	506
hsa_circ_0000199	hsa-miR-1270	-20.5	43
hsa_circ_0000199	hsa-miR-1275	-24.1	508
hsa_circ_0000199	hsa-miR-1284	-22.8	292
hsa_circ_0000199	hsa-miR-1292-5p	-27.9	22
hsa_circ_0000199	hsa-miR-1307-3p	-22.6	261
hsa_circ_0000199	hsa-miR-1307-3p	-20.9	543
hsa_circ_0000199	hsa-miR-1321	-21	507
hsa_circ_0000199	hsa-miR-1197	-20.5	17
hsa_circ_0000199	hsa-miR-1469	-20.9	553
hsa_circ_0000199	hsa-miR-1469	-20.1	1
hsa_circ_0000199	hsa-miR-1471	-22.5	295
hsa_circ_0000199	hsa-miR-1539	-24.8	293
hsa_circ_0000199	hsa-miR-1908-5p	-25.5	58
hsa_circ_0000199	hsa-miR-1909-5p	-27.9	196
hsa_circ_0000199	hsa-miR-1909-3p	-24.5	56
hsa_circ_0000199	hsa-miR-1909-3p	-20.6	200
hsa_circ_0000199	hsa-miR-1910-5p	-23.1	289
hsa_circ_0000199	hsa-miR-1910-3p	-23.7	58
hsa_circ_0000199	hsa-miR-1911-3p	-20.4	452
hsa_circ_0000199	hsa-miR-1914-3p	-26.1	323
hsa_circ_0000199	hsa-miR-1915-5p	-29	273
hsa_circ_0000199	hsa-miR-1976	-26.2	279
hsa_circ_0000199	hsa-miR-2110	-24.3	12
hsa_circ_0000199	hsa-miR-2110	-21.4	554
hsa_circ_0000199	hsa-miR-2114-5p	-21.8	273
hsa_circ_0000199	hsa-miR-2114-3p	-22.5	426
hsa_circ_0000199	hsa-miR-2116-5p	-24.4	26
hsa_circ_0000199	hsa-miR-2116-5p	-21.5	466
hsa_circ_0000199	hsa-miR-2116-5p	-20.6	114
hsa_circ_0000199	hsa-miR-2116-3p	-26.4	300
hsa_circ_0000199	hsa-miR-2117	-25.4	466
hsa_circ_0000199	hsa-miR-2117	-21.9	555
hsa_circ_0000199	hsa-miR-2117	-21.7	1
hsa_circ_0000199	hsa-miR-548q	-22.4	229
hsa_circ_0000199	hsa-miR-2277-3p	-32	289
hsa_circ_0000199	hsa-miR-2278	-25.8	414
hsa_circ_0000199	hsa-miR-2278	-21.4	530
hsa_circ_0000199	hsa-miR-2682-5p	-24.1	47
hsa_circ_0000199	hsa-miR-2682-3p	-24.4	212
hsa_circ_0000199	hsa-miR-2682-3p	-21.1	284
hsa_circ_0000199	hsa-miR-718	-26.6	464
hsa_circ_0000199	hsa-miR-718	-22.5	266
hsa_circ_0000199	hsa-miR-2861	-25.7	419
hsa_circ_0000199	hsa-miR-2861	-23.8	274
hsa_circ_0000199	hsa-miR-2909	-21.8	15
hsa_circ_0000199	hsa-miR-3122	-21	99
hsa_circ_0000199	hsa-miR-3124-3p	-20.6	307
hsa_circ_0000199	hsa-miR-3125	-24.2	507
hsa_circ_0000199	hsa-miR-3125	-23.3	3
hsa_circ_0000199	hsa-miR-3126-3p	-24.9	469
hsa_circ_0000199	hsa-miR-3127-5p	-25.1	5
hsa_circ_0000199	hsa-miR-3127-5p	-21.8	50
hsa_circ_0000199	hsa-miR-3127-5p	-21.3	455
hsa_circ_0000199	hsa-miR-3130-3p	-27.3	40
hsa_circ_0000199	hsa-miR-3131	-25.1	329
hsa_circ_0000199	hsa-miR-3131	-20.3	383
hsa_circ_0000199	hsa-miR-3132	-30	30
hsa_circ_0000199	hsa-miR-544b	-20.2	416
hsa_circ_0000199	hsa-miR-3139	-23.4	22
hsa_circ_0000199	hsa-miR-3140-3p	-22.3	237
hsa_circ_0000199	hsa-miR-548t-5p	-21.7	349
hsa_circ_0000199	hsa-miR-3141	-21.9	441
hsa_circ_0000199	hsa-miR-3141	-20.8	409
hsa_circ_0000199	hsa-miR-3145-3p	-24.9	218
hsa_circ_0000199	hsa-miR-3147	-22.3	405
hsa_circ_0000199	hsa-miR-548v	-20.6	200
hsa_circ_0000199	hsa-miR-3149	-25.4	42
hsa_circ_0000199	hsa-miR-3150a-5p	-22.5	287
hsa_circ_0000199	hsa-miR-3150a-3p	-25.8	396
hsa_circ_0000199	hsa-miR-3150a-3p	-20.4	8
hsa_circ_0000199	hsa-miR-3151-5p	-22	56
hsa_circ_0000199	hsa-miR-3074-3p	-23	292
hsa_circ_0000199	hsa-miR-3156-3p	-20.7	315
hsa_circ_0000199	hsa-miR-3160-5p	-22.4	300
hsa_circ_0000199	hsa-miR-3161	-23.1	293
hsa_circ_0000199	hsa-miR-3162-5p	-22.5	41
hsa_circ_0000199	hsa-miR-3162-3p	-21.3	272
hsa_circ_0000199	hsa-miR-3165	-23.8	35
hsa_circ_0000199	hsa-miR-1260b	-26.8	271
hsa_circ_0000199	hsa-miR-1260b	-20.2	300
hsa_circ_0000199	hsa-miR-3170	-22.9	66
hsa_circ_0000199	hsa-miR-3170	-21.7	220
hsa_circ_0000199	hsa-miR-3173-5p	-26.6	277
hsa_circ_0000199	hsa-miR-1193	-21.2	46
hsa_circ_0000199	hsa-miR-323b-5p	-25.7	173
hsa_circ_0000199	hsa-miR-323b-5p	-25.5	326
hsa_circ_0000199	hsa-miR-3175	-21.7	13
hsa_circ_0000199	hsa-miR-3177-5p	-23.8	524
hsa_circ_0000199	hsa-miR-3180-3p	-23.8	49
hsa_circ_0000199	hsa-miR-3180-3p	-22.2	438
hsa_circ_0000199	hsa-miR-3183	-22	275
hsa_circ_0000199	hsa-miR-3187-5p	-32.8	275
hsa_circ_0000199	hsa-miR-3187-3p	-24.7	252
hsa_circ_0000199	hsa-miR-3187-3p	-22.2	110
hsa_circ_0000199	hsa-miR-3189-5p	-29.1	269
hsa_circ_0000199	hsa-miR-3189-3p	-28.5	287
hsa_circ_0000199	hsa-miR-3189-3p	-21.1	407
hsa_circ_0000199	hsa-miR-3190-3p	-23.8	324
hsa_circ_0000199	hsa-miR-3190-3p	-22.1	31
hsa_circ_0000199	hsa-miR-3190-3p	-20.4	517
hsa_circ_0000199	hsa-miR-3191-5p	-23.2	272
hsa_circ_0000199	hsa-miR-3191-3p	-22.9	49
hsa_circ_0000199	hsa-miR-3191-3p	-21.2	13
hsa_circ_0000199	hsa-miR-3192-5p	-25.4	70
hsa_circ_0000199	hsa-miR-3194-3p	-22.8	274
hsa_circ_0000199	hsa-miR-3195	-20.2	33
hsa_circ_0000199	hsa-miR-3196	-23.5	438
hsa_circ_0000199	hsa-miR-3196	-20.6	36
hsa_circ_0000199	hsa-miR-3197	-22.7	27
hsa_circ_0000199	hsa-miR-3197	-20.7	60
hsa_circ_0000199	hsa-miR-3197	-20.2	432
hsa_circ_0000199	hsa-miR-3198	-25.6	208
hsa_circ_0000199	hsa-miR-514b-3p	-26.8	227
hsa_circ_0000199	hsa-miR-4301	-20	279
hsa_circ_0000199	hsa-miR-4309	-20	79
hsa_circ_0000199	hsa-miR-4308	-20.7	289
hsa_circ_0000199	hsa-miR-4312	-20.8	282
hsa_circ_0000199	hsa-miR-4315	-24.7	7
hsa_circ_0000199	hsa-miR-4315	-24.7	562
hsa_circ_0000199	hsa-miR-4320	-20	120
hsa_circ_0000199	hsa-miR-4323	-27.1	291
hsa_circ_0000199	hsa-miR-4257	-24.7	509
hsa_circ_0000199	hsa-miR-4258	-24	275
hsa_circ_0000199	hsa-miR-4260	-21	105
hsa_circ_0000199	hsa-miR-4260	-20.3	25
hsa_circ_0000199	hsa-miR-4325	-20.2	31
hsa_circ_0000199	hsa-miR-4326	-21.5	287
hsa_circ_0000199	hsa-miR-4267	-21	105
hsa_circ_0000199	hsa-miR-2355-3p	-20.1	131
hsa_circ_0000199	hsa-miR-4268	-24.4	279
hsa_circ_0000199	hsa-miR-4263	-20.7	242
hsa_circ_0000199	hsa-miR-4271	-21.1	507
hsa_circ_0000199	hsa-miR-4273	-21.5	555
hsa_circ_0000199	hsa-miR-4273	-21.4	7
hsa_circ_0000199	hsa-miR-4280	-26.6	71
hsa_circ_0000199	hsa-miR-4292	-30	275
hsa_circ_0000199	hsa-miR-4330	-24.9	23
hsa_circ_0000199	hsa-miR-4328	-20.6	517
hsa_circ_0000199	hsa-miR-3612	-21.7	48
hsa_circ_0000199	hsa-miR-3615	-26.1	553
hsa_circ_0000199	hsa-miR-3615	-25	293
hsa_circ_0000199	hsa-miR-3615	-20.6	1
hsa_circ_0000199	hsa-miR-3616-3p	-20.6	429
hsa_circ_0000199	hsa-miR-3616-3p	-20.2	1
hsa_circ_0000199	hsa-miR-23c	-20.7	301
hsa_circ_0000199	hsa-miR-3620-5p	-30	273
hsa_circ_0000199	hsa-miR-3648	-22.2	208
hsa_circ_0000199	hsa-miR-3651	-24.1	280
hsa_circ_0000199	hsa-miR-3653-5p	-20.1	299
hsa_circ_0000199	hsa-miR-3659	-23	204
hsa_circ_0000199	hsa-miR-3659	-22.5	74
hsa_circ_0000199	hsa-miR-3659	-21.5	398
hsa_circ_0000199	hsa-miR-3663-5p	-29.6	275
hsa_circ_0000199	hsa-miR-3663-5p	-25.2	466
hsa_circ_0000199	hsa-miR-3667-3p	-23.4	292
hsa_circ_0000199	hsa-miR-3674	-20.6	150
hsa_circ_0000199	hsa-miR-3675-3p	-22.7	288
hsa_circ_0000199	hsa-miR-3677-3p	-23.8	471
hsa_circ_0000199	hsa-miR-3677-3p	-21.8	347
hsa_circ_0000199	hsa-miR-3677-3p	-21.5	181
hsa_circ_0000199	hsa-miR-3679-5p	-20.8	3
hsa_circ_0000199	hsa-miR-3680-3p	-21.7	399
hsa_circ_0000199	hsa-miR-3680-3p	-20	32
hsa_circ_0000199	hsa-miR-3685	-25.2	281
hsa_circ_0000199	hsa-miR-3688-5p	-20.9	290
hsa_circ_0000199	hsa-miR-3688-3p	-20.9	522
hsa_circ_0000199	hsa-miR-3689a-5p	-21.8	296
hsa_circ_0000199	hsa-miR-3689a-3p	-23.6	414
hsa_circ_0000199	hsa-miR-3691-5p	-20.9	58
hsa_circ_0000199	hsa-miR-3692-5p	-23.1	251
hsa_circ_0000199	hsa-miR-3692-3p	-24.1	287
hsa_circ_0000199	hsa-miR-3714	-23.5	23
hsa_circ_0000199	hsa-miR-3180	-20.3	59
hsa_circ_0000199	hsa-miR-3907	-24.3	222
hsa_circ_0000199	hsa-miR-3689b-5p	-21.8	296
hsa_circ_0000199	hsa-miR-3689b-3p	-26.1	420
hsa_circ_0000199	hsa-miR-3909	-30.2	18
hsa_circ_0000199	hsa-miR-3909	-24	438
hsa_circ_0000199	hsa-miR-3911	-31.5	27
hsa_circ_0000199	hsa-miR-3911	-27.9	68
hsa_circ_0000199	hsa-miR-3915	-21.7	385
hsa_circ_0000199	hsa-miR-3916	-23.6	502
hsa_circ_0000199	hsa-miR-3916	-23.5	19
hsa_circ_0000199	hsa-miR-3917	-21.1	7
hsa_circ_0000199	hsa-miR-3918	-22.6	49
hsa_circ_0000199	hsa-miR-3919	-24.1	19
hsa_circ_0000199	hsa-miR-3150b-5p	-29	287
hsa_circ_0000199	hsa-miR-3150b-3p	-25.5	396
hsa_circ_0000199	hsa-miR-3922-5p	-22.7	58
hsa_circ_0000199	hsa-miR-3922-5p	-21.1	430
hsa_circ_0000199	hsa-miR-3925-5p	-21	6
hsa_circ_0000199	hsa-miR-3927-5p	-20	279
hsa_circ_0000199	hsa-miR-3935	-21.6	56
hsa_circ_0000199	hsa-miR-3940-5p	-20.7	436
hsa_circ_0000199	hsa-miR-3941	-20.6	290
hsa_circ_0000199	hsa-miR-3943	-38	274
hsa_circ_0000199	hsa-miR-374c-5p	-21	225
hsa_circ_0000199	hsa-miR-1268b	-23.9	31
hsa_circ_0000199	hsa-miR-1268b	-21.6	440
hsa_circ_0000199	hsa-miR-378g	-22.5	285
hsa_circ_0000199	hsa-miR-4433a-5p	-24.4	279
hsa_circ_0000199	hsa-miR-4437	-21.7	273
hsa_circ_0000199	hsa-miR-4440	-22.1	523
hsa_circ_0000199	hsa-miR-4441	-26.3	508
hsa_circ_0000199	hsa-miR-4443	-21.7	37
hsa_circ_0000199	hsa-miR-4446-5p	-23	295
hsa_circ_0000199	hsa-miR-4446-3p	-23.1	418
hsa_circ_0000199	hsa-miR-4448	-23.6	286
hsa_circ_0000199	hsa-miR-4449	-27.4	274
hsa_circ_0000199	hsa-miR-548ag	-20.8	60
hsa_circ_0000199	hsa-miR-4459	-20.7	406
hsa_circ_0000199	hsa-miR-3135b	-27.1	206
hsa_circ_0000199	hsa-miR-4467	-20.2	273
hsa_circ_0000199	hsa-miR-4472	-20.1	65
hsa_circ_0000199	hsa-miR-4474-3p	-22.8	137
hsa_circ_0000199	hsa-miR-4474-3p	-20.8	272
hsa_circ_0000199	hsa-miR-4477a	-21.7	452
hsa_circ_0000199	hsa-miR-3689c	-26.1	420
hsa_circ_0000199	hsa-miR-3689d	-28.5	319
hsa_circ_0000199	hsa-miR-3689d	-21.4	24
hsa_circ_0000199	hsa-miR-3689e	-21.8	296
hsa_circ_0000199	hsa-miR-3689f	-21	296
hsa_circ_0000199	hsa-miR-4486	-20.6	274
hsa_circ_0000199	hsa-miR-4488	-22.1	14
hsa_circ_0000199	hsa-miR-4491	-20.4	288
hsa_circ_0000199	hsa-miR-4502	-21.6	239
hsa_circ_0000199	hsa-miR-4507	-23.7	269
hsa_circ_0000199	hsa-miR-4508	-20.4	58
hsa_circ_0000199	hsa-miR-4510	-21.1	388
hsa_circ_0000199	hsa-miR-4511	-21.3	532
hsa_circ_0000199	hsa-miR-4518	-24.1	15
hsa_circ_0000199	hsa-miR-4521	-22	438
hsa_circ_0000199	hsa-miR-4522	-23.8	274
hsa_circ_0000199	hsa-miR-4524a-3p	-21.9	57
hsa_circ_0000199	hsa-miR-4525	-22.4	478
hsa_circ_0000199	hsa-miR-4525	-22.1	528
hsa_circ_0000199	hsa-miR-4526	-23.3	223
hsa_circ_0000199	hsa-miR-4527	-22.4	60
hsa_circ_0000199	hsa-miR-4529-5p	-27	118
hsa_circ_0000199	hsa-miR-4533	-21	322
hsa_circ_0000199	hsa-miR-1587	-22.2	269
hsa_circ_0000199	hsa-miR-4536-3p	-21.1	290
hsa_circ_0000199	hsa-miR-3972	-25.1	518
hsa_circ_0000199	hsa-miR-3972	-22	274
hsa_circ_0000199	hsa-miR-3972	-20.3	440
hsa_circ_0000199	hsa-miR-3978	-22	295
hsa_circ_0000199	hsa-miR-3978	-21.8	518
hsa_circ_0000199	hsa-miR-4632-5p	-29.9	41
hsa_circ_0000199	hsa-miR-4632-5p	-23.7	398
hsa_circ_0000199	hsa-miR-4632-5p	-21.9	11
hsa_circ_0000199	hsa-miR-4633-3p	-22.3	419
hsa_circ_0000199	hsa-miR-4638-5p	-21.4	554
hsa_circ_0000199	hsa-miR-4638-5p	-20.7	266
hsa_circ_0000199	hsa-miR-4638-5p	-20.6	7
hsa_circ_0000199	hsa-miR-4642	-22.7	242
hsa_circ_0000199	hsa-miR-4644	-21.1	400
hsa_circ_0000199	hsa-miR-4645-3p	-25.6	528
hsa_circ_0000199	hsa-miR-4646-5p	-22.3	76
hsa_circ_0000199	hsa-miR-4649-5p	-24.4	32
hsa_circ_0000199	hsa-miR-4651	-24.4	204
hsa_circ_0000199	hsa-miR-4651	-24.1	75
hsa_circ_0000199	hsa-miR-4651	-20.5	399
hsa_circ_0000199	hsa-miR-4653-3p	-21.1	411
hsa_circ_0000199	hsa-miR-4654	-21.8	24
hsa_circ_0000199	hsa-miR-4655-5p	-25.5	439
hsa_circ_0000199	hsa-miR-4657	-31.5	74
hsa_circ_0000199	hsa-miR-4657	-23.8	135
hsa_circ_0000199	hsa-miR-4664-5p	-24.2	211
hsa_circ_0000199	hsa-miR-4664-5p	-22.2	319
hsa_circ_0000199	hsa-miR-4664-5p	-21	10
hsa_circ_0000199	hsa-miR-4664-3p	-20.6	79
hsa_circ_0000199	hsa-miR-4665-5p	-22.6	15
hsa_circ_0000199	hsa-miR-4665-3p	-26	242
hsa_circ_0000199	hsa-miR-4666a-5p	-20.4	294
hsa_circ_0000199	hsa-miR-4667-5p	-21.5	219
hsa_circ_0000199	hsa-miR-4667-5p	-21.5	396
hsa_circ_0000199	hsa-miR-4670-3p	-22.9	349
hsa_circ_0000199	hsa-miR-4672	-22.7	74
hsa_circ_0000199	hsa-miR-4672	-20.8	295
hsa_circ_0000199	hsa-miR-4674	-29.7	273
hsa_circ_0000199	hsa-miR-4676-3p	-20.2	250
hsa_circ_0000199	hsa-miR-4679	-26.8	181
hsa_circ_0000199	hsa-miR-4681	-26.4	197
hsa_circ_0000199	hsa-miR-4683	-23.7	24
hsa_circ_0000199	hsa-miR-4684-3p	-20.3	199
hsa_circ_0000199	hsa-miR-4685-5p	-27.7	59
hsa_circ_0000199	hsa-miR-4685-5p	-27.2	431
hsa_circ_0000199	hsa-miR-4687-5p	-25.8	289
hsa_circ_0000199	hsa-miR-4687-3p	-20.8	178
hsa_circ_0000199	hsa-miR-1343-5p	-25.6	7
hsa_circ_0000199	hsa-miR-1343-5p	-21	324
hsa_circ_0000199	hsa-miR-1343-3p	-34.3	276
hsa_circ_0000199	hsa-miR-1343-3p	-25.2	319
hsa_circ_0000199	hsa-miR-4688	-22.1	24
hsa_circ_0000199	hsa-miR-4689	-23.2	398
hsa_circ_0000199	hsa-miR-4690-3p	-29.7	292
hsa_circ_0000199	hsa-miR-4691-5p	-25.7	465
hsa_circ_0000199	hsa-miR-4695-3p	-20.3	300
hsa_circ_0000199	hsa-miR-4697-5p	-21.6	13
hsa_circ_0000199	hsa-miR-4697-5p	-21	46
hsa_circ_0000199	hsa-miR-4697-3p	-21.3	522
hsa_circ_0000199	hsa-miR-4700-5p	-24.5	216
hsa_circ_0000199	hsa-miR-4700-5p	-23.5	388
hsa_circ_0000199	hsa-miR-4700-5p	-22.1	506
hsa_circ_0000199	hsa-miR-4700-5p	-21.5	60
hsa_circ_0000199	hsa-miR-4701-5p	-20.9	242
hsa_circ_0000199	hsa-miR-4706	-26.1	21
hsa_circ_0000199	hsa-miR-4706	-24.5	201
hsa_circ_0000199	hsa-miR-4708-5p	-21	17
hsa_circ_0000199	hsa-miR-4711-5p	-22.5	27
hsa_circ_0000199	hsa-miR-4711-5p	-20.6	307
hsa_circ_0000199	hsa-miR-4711-3p	-22.6	192
hsa_circ_0000199	hsa-miR-4712-5p	-21.9	120
hsa_circ_0000199	hsa-miR-4713-5p	-28.3	291
hsa_circ_0000199	hsa-miR-4713-3p	-20.2	92
hsa_circ_0000199	hsa-miR-4714-3p	-21.4	278
hsa_circ_0000199	hsa-miR-4715-3p	-22.7	190
hsa_circ_0000199	hsa-miR-4717-3p	-21.2	293
hsa_circ_0000199	hsa-miR-4721	-22.6	8
hsa_circ_0000199	hsa-miR-4721	-20.9	425
hsa_circ_0000199	hsa-miR-4722-5p	-21.3	191
hsa_circ_0000199	hsa-miR-4722-3p	-23.2	279
hsa_circ_0000199	hsa-miR-4723-3p	-24.8	291
hsa_circ_0000199	hsa-miR-4724-3p	-21.2	240
hsa_circ_0000199	hsa-miR-4725-5p	-26	289
hsa_circ_0000199	hsa-miR-4725-3p	-22.1	530
hsa_circ_0000199	hsa-miR-4725-3p	-21.8	505
hsa_circ_0000199	hsa-miR-4725-3p	-20.4	387
hsa_circ_0000199	hsa-miR-4725-3p	-20.3	15
hsa_circ_0000199	hsa-miR-4727-5p	-20.8	268
hsa_circ_0000199	hsa-miR-4728-5p	-20.1	322
hsa_circ_0000199	hsa-miR-4730	-22.9	272
hsa_circ_0000199	hsa-miR-4731-5p	-28.4	216
hsa_circ_0000199	hsa-miR-4732-5p	-22.6	22
hsa_circ_0000199	hsa-miR-4732-3p	-21	415
hsa_circ_0000199	hsa-miR-4733-3p	-27	275
hsa_circ_0000199	hsa-miR-4733-3p	-23.4	433
hsa_circ_0000199	hsa-miR-4734	-25.1	204
hsa_circ_0000199	hsa-miR-4736	-22.7	57
hsa_circ_0000199	hsa-miR-4739	-22.2	292
hsa_circ_0000199	hsa-miR-4739	-20.4	397
hsa_circ_0000199	hsa-miR-4742-3p	-23.8	23
hsa_circ_0000199	hsa-miR-4742-3p	-20.8	180
hsa_circ_0000199	hsa-miR-4745-5p	-20	554
hsa_circ_0000199	hsa-miR-4746-5p	-33.1	23
hsa_circ_0000199	hsa-miR-4746-5p	-26.1	287
hsa_circ_0000199	hsa-miR-4746-3p	-22	95
hsa_circ_0000199	hsa-miR-4747-5p	-24.7	502
hsa_circ_0000199	hsa-miR-4747-5p	-20.5	543
hsa_circ_0000199	hsa-miR-4747-5p	-20	326
hsa_circ_0000199	hsa-miR-4747-3p	-24.2	272
hsa_circ_0000199	hsa-miR-4749-5p	-25.6	57
hsa_circ_0000199	hsa-miR-4749-3p	-29.1	287
hsa_circ_0000199	hsa-miR-4751	-22.7	15
hsa_circ_0000199	hsa-miR-4752	-22.6	57
hsa_circ_0000199	hsa-miR-371b-3p	-20.3	217
hsa_circ_0000199	hsa-miR-4755-3p	-20.8	216
hsa_circ_0000199	hsa-miR-4756-5p	-29.9	18
hsa_circ_0000199	hsa-miR-4756-5p	-21	489
hsa_circ_0000199	hsa-miR-4756-3p	-20.7	327
hsa_circ_0000199	hsa-miR-4756-3p	-20.5	37
hsa_circ_0000199	hsa-miR-4757-5p	-25.3	274
hsa_circ_0000199	hsa-miR-4757-5p	-20.8	319
hsa_circ_0000199	hsa-miR-4757-3p	-27.5	290
hsa_circ_0000199	hsa-miR-4758-3p	-29.9	272
hsa_circ_0000199	hsa-miR-4761-5p	-20.4	435
hsa_circ_0000199	hsa-miR-4761-3p	-24.8	18
hsa_circ_0000199	hsa-miR-4762-3p	-21.5	244
hsa_circ_0000199	hsa-miR-4763-3p	-31.8	41
hsa_circ_0000199	hsa-miR-4764-3p	-23.1	290
hsa_circ_0000199	hsa-miR-4768-5p	-20.5	110
hsa_circ_0000199	hsa-miR-4768-5p	-20	7
hsa_circ_0000199	hsa-miR-4768-5p	-20	562
hsa_circ_0000199	hsa-miR-4768-3p	-21.5	432
hsa_circ_0000199	hsa-miR-4769-3p	-20.1	437
hsa_circ_0000199	hsa-miR-4776-3p	-22.7	279
hsa_circ_0000199	hsa-miR-4776-3p	-21.5	487
hsa_circ_0000199	hsa-miR-4776-3p	-20.3	430
hsa_circ_0000199	hsa-miR-4777-3p	-20	232
hsa_circ_0000199	hsa-miR-4778-3p	-23.3	175
hsa_circ_0000199	hsa-miR-4780	-25.7	283
hsa_circ_0000199	hsa-miR-4436b-5p	-27	273
hsa_circ_0000199	hsa-miR-4436b-5p	-21.7	436
hsa_circ_0000199	hsa-miR-4436b-3p	-23.4	41
hsa_circ_0000199	hsa-miR-4784	-20.4	504
hsa_circ_0000199	hsa-miR-1245b-5p	-20.9	281
hsa_circ_0000199	hsa-miR-1245b-3p	-20.8	225
hsa_circ_0000199	hsa-miR-2467-3p	-26	33
hsa_circ_0000199	hsa-miR-4787-5p	-21.9	25
hsa_circ_0000199	hsa-miR-4787-5p	-20.9	417
hsa_circ_0000199	hsa-miR-4793-3p	-25.5	38
hsa_circ_0000199	hsa-miR-4793-3p	-22.3	294
hsa_circ_0000199	hsa-miR-4795-3p	-22.3	246
hsa_circ_0000199	hsa-miR-4801	-21.5	75
hsa_circ_0000199	hsa-miR-5000-5p	-20.8	346
hsa_circ_0000199	hsa-miR-5001-3p	-20.9	273
hsa_circ_0000199	hsa-miR-5002-5p	-23.7	466
hsa_circ_0000199	hsa-miR-5003-3p	-21.3	229
hsa_circ_0000199	hsa-miR-5004-3p	-23.7	438
hsa_circ_0000199	hsa-miR-5004-3p	-22	104
hsa_circ_0000199	hsa-miR-5004-3p	-20.7	221
hsa_circ_0000199	hsa-miR-5006-5p	-26.8	205
hsa_circ_0000199	hsa-miR-5006-5p	-25.5	512
hsa_circ_0000199	hsa-miR-5006-5p	-24.6	455
hsa_circ_0000199	hsa-miR-5006-5p	-20.5	269
hsa_circ_0000199	hsa-miR-5007-5p	-21.1	423
hsa_circ_0000199	hsa-miR-5008-3p	-23.3	290
hsa_circ_0000199	hsa-miR-5010-3p	-22	470
hsa_circ_0000199	hsa-miR-5011-5p	-21	289
hsa_circ_0000199	hsa-miR-5087	-22.4	135
hsa_circ_0000199	hsa-miR-5087	-20.6	265
hsa_circ_0000199	hsa-miR-5088-5p	-22.9	408
hsa_circ_0000199	hsa-miR-5088-3p	-24.3	147
hsa_circ_0000199	hsa-miR-5090	-25.7	40
hsa_circ_0000199	hsa-miR-5090	-24.7	440
hsa_circ_0000199	hsa-miR-5091	-25.1	504
hsa_circ_0000199	hsa-miR-5091	-24.5	57
hsa_circ_0000199	hsa-miR-5091	-21.1	18
hsa_circ_0000199	hsa-miR-5093	-20.4	29
hsa_circ_0000199	hsa-miR-1273g-5p	-23.1	176
hsa_circ_0000199	hsa-miR-1273g-5p	-21.7	56
hsa_circ_0000199	hsa-miR-1273g-5p	-21.2	23
hsa_circ_0000199	hsa-miR-5096	-25.1	272
hsa_circ_0000199	hsa-miR-5189-5p	-24.6	266
hsa_circ_0000199	hsa-miR-5192	-22	395
hsa_circ_0000199	hsa-miR-5193	-23.5	300
hsa_circ_0000199	hsa-miR-5195-5p	-29	287
hsa_circ_0000199	hsa-miR-5195-3p	-22.6	116
hsa_circ_0000199	hsa-miR-5197-3p	-25.3	502
hsa_circ_0000199	hsa-miR-4524b-3p	-23.7	57
hsa_circ_0000199	hsa-miR-5571-3p	-22.1	289
hsa_circ_0000199	hsa-miR-5100	-20.6	223
hsa_circ_0000199	hsa-miR-5572	-26.6	201
hsa_circ_0000199	hsa-miR-5572	-24.2	60
hsa_circ_0000199	hsa-miR-5579-3p	-21	287
hsa_circ_0000199	hsa-miR-664b-3p	-22.9	471
hsa_circ_0000199	hsa-miR-664b-3p	-22.5	282
hsa_circ_0000199	hsa-miR-548au-3p	-25.2	56
hsa_circ_0000199	hsa-miR-548au-3p	-21.1	287
hsa_circ_0000199	hsa-miR-5588-5p	-20.3	116
hsa_circ_0000199	hsa-miR-5589-5p	-22.8	226
hsa_circ_0000199	hsa-miR-5589-3p	-29.9	291
hsa_circ_0000199	hsa-miR-5591-5p	-21.3	418
hsa_circ_0000199	hsa-miR-5681a	-22	327
hsa_circ_0000199	hsa-miR-5682	-23.9	237
hsa_circ_0000199	hsa-miR-5685	-23.6	287
hsa_circ_0000199	hsa-miR-5694	-22.4	100
hsa_circ_0000199	hsa-miR-5698	-20	507
hsa_circ_0000199	hsa-miR-5699-5p	-20.4	272
hsa_circ_0000199	hsa-miR-5704	-22.6	279
hsa_circ_0000199	hsa-miR-5705	-23.1	268
hsa_circ_0000199	hsa-miR-5705	-21.6	474
hsa_circ_0000199	hsa-miR-5707	-20.3	466
hsa_circ_0000199	hsa-miR-1199-3p	-21.5	287
hsa_circ_0000199	hsa-miR-6070	-22.9	7
hsa_circ_0000199	hsa-miR-6071	-31.6	269
hsa_circ_0000199	hsa-miR-6072	-23.7	269
hsa_circ_0000199	hsa-miR-6074	-24.5	205
hsa_circ_0000199	hsa-miR-6075	-27.6	286
hsa_circ_0000199	hsa-miR-6076	-23.4	295
hsa_circ_0000199	hsa-miR-6084	-33.5	272
hsa_circ_0000199	hsa-miR-6084	-23.2	465
hsa_circ_0000199	hsa-miR-6085	-24.1	430
hsa_circ_0000199	hsa-miR-6085	-20.8	27
hsa_circ_0000199	hsa-miR-6086	-21.3	71
hsa_circ_0000199	hsa-miR-6087	-21.6	67
hsa_circ_0000199	hsa-miR-6088	-22.3	29
hsa_circ_0000199	hsa-miR-6090	-21	41
hsa_circ_0000199	hsa-miR-6127	-24.5	397
hsa_circ_0000199	hsa-miR-378j	-20.8	222
hsa_circ_0000199	hsa-miR-6129	-22	388
hsa_circ_0000199	hsa-miR-6502-5p	-20.8	505
hsa_circ_0000199	hsa-miR-6505-3p	-21.1	288
hsa_circ_0000199	hsa-miR-6509-5p	-20.3	219
hsa_circ_0000199	hsa-miR-6511a-5p	-22.6	56
hsa_circ_0000199	hsa-miR-6511a-3p	-25.3	274
hsa_circ_0000199	hsa-miR-6512-3p	-21.2	108
hsa_circ_0000199	hsa-miR-6513-5p	-21.5	100
hsa_circ_0000199	hsa-miR-6514-5p	-22.2	204
hsa_circ_0000199	hsa-miR-6717-5p	-22.2	31
hsa_circ_0000199	hsa-miR-6717-5p	-20.4	400
hsa_circ_0000199	hsa-miR-6511b-5p	-25.6	200
hsa_circ_0000199	hsa-miR-6511b-3p	-27	274
hsa_circ_0000199	hsa-miR-6719-3p	-20.1	233
hsa_circ_0000199	hsa-miR-6720-5p	-21.8	95
hsa_circ_0000199	hsa-miR-6720-3p	-21.4	229
hsa_circ_0000199	hsa-miR-6721-5p	-27.6	51
hsa_circ_0000199	hsa-miR-6722-3p	-25	149
hsa_circ_0000199	hsa-miR-6722-3p	-23.9	205
hsa_circ_0000199	hsa-miR-6722-3p	-23.2	56
hsa_circ_0000199	hsa-miR-6723-5p	-22.7	69
hsa_circ_0000199	hsa-miR-6724-5p	-32.8	269
hsa_circ_0000199	hsa-miR-6726-5p	-24.6	33
hsa_circ_0000199	hsa-miR-6726-5p	-22.1	429
hsa_circ_0000199	hsa-miR-6726-5p	-20.7	479
hsa_circ_0000199	hsa-miR-6727-5p	-28.3	48
hsa_circ_0000199	hsa-miR-6727-5p	-21.9	2
hsa_circ_0000199	hsa-miR-6727-5p	-21.3	431
hsa_circ_0000199	hsa-miR-6727-3p	-21.2	274
hsa_circ_0000199	hsa-miR-6728-5p	-22.2	70
hsa_circ_0000199	hsa-miR-6728-3p	-22.6	272
hsa_circ_0000199	hsa-miR-6729-5p	-20.2	41
hsa_circ_0000199	hsa-miR-6730-5p	-21.7	319
hsa_circ_0000199	hsa-miR-6730-3p	-22.1	242
hsa_circ_0000199	hsa-miR-6731-5p	-22.2	543
hsa_circ_0000199	hsa-miR-6732-3p	-25.9	287
hsa_circ_0000199	hsa-miR-6734-5p	-23.3	399
hsa_circ_0000199	hsa-miR-6735-5p	-32	46
hsa_circ_0000199	hsa-miR-6736-5p	-20.7	60
hsa_circ_0000199	hsa-miR-6736-3p	-25.2	290
hsa_circ_0000199	hsa-miR-6737-5p	-24.9	434
hsa_circ_0000199	hsa-miR-6737-5p	-20.5	193
hsa_circ_0000199	hsa-miR-6737-3p	-23.1	291
hsa_circ_0000199	hsa-miR-6738-5p	-22.2	322
hsa_circ_0000199	hsa-miR-6738-3p	-22.5	25
hsa_circ_0000199	hsa-miR-6738-3p	-20.4	287
hsa_circ_0000199	hsa-miR-6740-5p	-21.7	396
hsa_circ_0000199	hsa-miR-6740-5p	-20.1	433
hsa_circ_0000199	hsa-miR-6740-3p	-21.3	240
hsa_circ_0000199	hsa-miR-6741-5p	-22	54
hsa_circ_0000199	hsa-miR-6741-3p	-23.3	283
hsa_circ_0000199	hsa-miR-6742-3p	-26.3	287
hsa_circ_0000199	hsa-miR-6743-5p	-26.4	38
hsa_circ_0000199	hsa-miR-6744-3p	-30.1	279
hsa_circ_0000199	hsa-miR-6744-3p	-24.7	310
hsa_circ_0000199	hsa-miR-6745	-21.1	58
hsa_circ_0000199	hsa-miR-6747-5p	-32.9	68
hsa_circ_0000199	hsa-miR-6747-5p	-21.9	434
hsa_circ_0000199	hsa-miR-6747-5p	-20.7	204
hsa_circ_0000199	hsa-miR-6747-5p	-20.4	396
hsa_circ_0000199	hsa-miR-6747-3p	-23.7	272
hsa_circ_0000199	hsa-miR-6748-5p	-23	69
hsa_circ_0000199	hsa-miR-6749-3p	-25.4	438
hsa_circ_0000199	hsa-miR-6750-5p	-23	2
hsa_circ_0000199	hsa-miR-6751-5p	-23.7	386
hsa_circ_0000199	hsa-miR-6751-5p	-21.7	504
hsa_circ_0000199	hsa-miR-6752-5p	-22.6	398
hsa_circ_0000199	hsa-miR-6752-5p	-21.5	29
hsa_circ_0000199	hsa-miR-6752-3p	-20.5	272
hsa_circ_0000199	hsa-miR-6753-5p	-25.8	439
hsa_circ_0000199	hsa-miR-6753-3p	-23.5	252
hsa_circ_0000199	hsa-miR-6754-5p	-23.8	502
hsa_circ_0000199	hsa-miR-6754-5p	-23	4
hsa_circ_0000199	hsa-miR-6754-3p	-24.6	274
hsa_circ_0000199	hsa-miR-6754-3p	-20.3	430
hsa_circ_0000199	hsa-miR-6755-5p	-21.6	47
hsa_circ_0000199	hsa-miR-6755-5p	-21.4	300
hsa_circ_0000199	hsa-miR-6756-5p	-23.3	69
hsa_circ_0000199	hsa-miR-6758-5p	-22.9	507
hsa_circ_0000199	hsa-miR-6758-5p	-22.6	388
hsa_circ_0000199	hsa-miR-6759-5p	-27.2	60
hsa_circ_0000199	hsa-miR-6759-3p	-25.1	285
hsa_circ_0000199	hsa-miR-6760-5p	-22.4	1
hsa_circ_0000199	hsa-miR-6761-5p	-20.6	419
hsa_circ_0000199	hsa-miR-6761-3p	-22.1	289
hsa_circ_0000199	hsa-miR-6762-5p	-22.5	420
hsa_circ_0000199	hsa-miR-6762-3p	-30	173
hsa_circ_0000199	hsa-miR-6763-5p	-24.3	398
hsa_circ_0000199	hsa-miR-6765-5p	-31.6	43
hsa_circ_0000199	hsa-miR-6765-5p	-25.7	427
hsa_circ_0000199	hsa-miR-6769a-3p	-28.4	272
hsa_circ_0000199	hsa-miR-6770-3p	-22	290
hsa_circ_0000199	hsa-miR-6771-5p	-24.8	75
hsa_circ_0000199	hsa-miR-6771-5p	-24.5	347
hsa_circ_0000199	hsa-miR-6772-5p	-21.6	76
hsa_circ_0000199	hsa-miR-6772-5p	-21.2	220
hsa_circ_0000199	hsa-miR-6772-3p	-23.7	502
hsa_circ_0000199	hsa-miR-6773-5p	-23.2	275
hsa_circ_0000199	hsa-miR-6773-3p	-20	269
hsa_circ_0000199	hsa-miR-6774-5p	-21.3	279
hsa_circ_0000199	hsa-miR-6775-5p	-24.7	46
hsa_circ_0000199	hsa-miR-6775-5p	-23.1	431
hsa_circ_0000199	hsa-miR-6775-3p	-29	272
hsa_circ_0000199	hsa-miR-6777-5p	-22.4	7
hsa_circ_0000199	hsa-miR-6777-5p	-21.7	41
hsa_circ_0000199	hsa-miR-6778-5p	-20.6	555
hsa_circ_0000199	hsa-miR-6778-5p	-20.4	1
hsa_circ_0000199	hsa-miR-6778-3p	-26.4	320
hsa_circ_0000199	hsa-miR-6779-3p	-24.7	284
hsa_circ_0000199	hsa-miR-6780a-5p	-21.1	411
hsa_circ_0000199	hsa-miR-6780a-5p	-20.2	553
hsa_circ_0000199	hsa-miR-6781-3p	-25.4	266
hsa_circ_0000199	hsa-miR-6781-3p	-21.7	221
hsa_circ_0000199	hsa-miR-6782-5p	-21.6	31
hsa_circ_0000199	hsa-miR-6782-3p	-28.6	279
hsa_circ_0000199	hsa-miR-6782-3p	-21.9	200
hsa_circ_0000199	hsa-miR-6783-5p	-20.3	15
hsa_circ_0000199	hsa-miR-6783-3p	-31.7	279
hsa_circ_0000199	hsa-miR-6783-3p	-21.3	323
hsa_circ_0000199	hsa-miR-6784-5p	-25.8	441
hsa_circ_0000199	hsa-miR-6784-5p	-23.9	70
hsa_circ_0000199	hsa-miR-6784-3p	-22.8	272
hsa_circ_0000199	hsa-miR-6786-5p	-23	407
hsa_circ_0000199	hsa-miR-6786-3p	-22.5	225
hsa_circ_0000199	hsa-miR-6786-3p	-20.7	14
hsa_circ_0000199	hsa-miR-6787-5p	-23	57
hsa_circ_0000199	hsa-miR-6787-5p	-20.3	553
hsa_circ_0000199	hsa-miR-6789-5p	-26.8	41
hsa_circ_0000199	hsa-miR-6789-5p	-22.9	11
hsa_circ_0000199	hsa-miR-6789-5p	-22.6	319
hsa_circ_0000199	hsa-miR-6789-3p	-25.2	14
hsa_circ_0000199	hsa-miR-6790-3p	-24.2	289
hsa_circ_0000199	hsa-miR-6791-5p	-32.7	275
hsa_circ_0000199	hsa-miR-6791-5p	-21.1	419
hsa_circ_0000199	hsa-miR-6791-3p	-22.7	287
hsa_circ_0000199	hsa-miR-6792-3p	-23.9	438
hsa_circ_0000199	hsa-miR-6793-5p	-22.2	72
hsa_circ_0000199	hsa-miR-6796-5p	-21.7	150
hsa_circ_0000199	hsa-miR-6796-5p	-21.5	22
hsa_circ_0000199	hsa-miR-6796-5p	-21.4	69
hsa_circ_0000199	hsa-miR-6797-3p	-33.1	290
hsa_circ_0000199	hsa-miR-6799-3p	-22.4	269
hsa_circ_0000199	hsa-miR-6800-5p	-24.4	73
hsa_circ_0000199	hsa-miR-6800-3p	-27.8	300
hsa_circ_0000199	hsa-miR-6800-3p	-20.7	225
hsa_circ_0000199	hsa-miR-6801-3p	-28.6	273
hsa_circ_0000199	hsa-miR-6802-5p	-20.6	219
hsa_circ_0000199	hsa-miR-6803-5p	-21	501
hsa_circ_0000199	hsa-miR-6804-3p	-27.9	17
hsa_circ_0000199	hsa-miR-6804-3p	-23.3	221
hsa_circ_0000199	hsa-miR-6805-5p	-22.8	6
hsa_circ_0000199	hsa-miR-6808-5p	-28.2	54
hsa_circ_0000199	hsa-miR-6808-3p	-25.6	287
hsa_circ_0000199	hsa-miR-6810-5p	-21.2	56
hsa_circ_0000199	hsa-miR-6810-3p	-27.2	272
hsa_circ_0000199	hsa-miR-6812-5p	-27.2	73
hsa_circ_0000199	hsa-miR-6812-5p	-24.8	200
hsa_circ_0000199	hsa-miR-6812-5p	-22.7	440
hsa_circ_0000199	hsa-miR-6812-3p	-21	14
hsa_circ_0000199	hsa-miR-6812-3p	-21	569
hsa_circ_0000199	hsa-miR-6813-5p	-23.8	494
hsa_circ_0000199	hsa-miR-6813-5p	-21.8	20
hsa_circ_0000199	hsa-miR-6813-5p	-21	416
hsa_circ_0000199	hsa-miR-6813-5p	-20.5	57
hsa_circ_0000199	hsa-miR-6814-3p	-22.1	295
hsa_circ_0000199	hsa-miR-6815-5p	-21.9	317
hsa_circ_0000199	hsa-miR-6815-5p	-21.8	68
hsa_circ_0000199	hsa-miR-6815-3p	-20.4	272
hsa_circ_0000199	hsa-miR-6815-3p	-20.1	322
hsa_circ_0000199	hsa-miR-6816-5p	-25.4	60
hsa_circ_0000199	hsa-miR-6816-5p	-24	23
hsa_circ_0000199	hsa-miR-6816-5p	-23.6	436
hsa_circ_0000199	hsa-miR-6817-5p	-23.5	269
hsa_circ_0000199	hsa-miR-6817-5p	-22.8	440
hsa_circ_0000199	hsa-miR-6818-5p	-30	26
hsa_circ_0000199	hsa-miR-6818-3p	-23.4	472
hsa_circ_0000199	hsa-miR-6819-5p	-25.8	76
hsa_circ_0000199	hsa-miR-6819-5p	-21.9	440
hsa_circ_0000199	hsa-miR-6819-5p	-21.6	219
hsa_circ_0000199	hsa-miR-6819-3p	-30.1	272
hsa_circ_0000199	hsa-miR-6820-3p	-22.6	287
hsa_circ_0000199	hsa-miR-6821-5p	-25.9	295
hsa_circ_0000199	hsa-miR-6821-5p	-22.7	71
hsa_circ_0000199	hsa-miR-6821-3p	-29.9	287
hsa_circ_0000199	hsa-miR-6821-3p	-24.7	319
hsa_circ_0000199	hsa-miR-6822-3p	-27	279
hsa_circ_0000199	hsa-miR-6823-5p	-21.2	201
hsa_circ_0000199	hsa-miR-6823-5p	-20.1	439
hsa_circ_0000199	hsa-miR-6824-5p	-23.6	52
hsa_circ_0000199	hsa-miR-6824-3p	-25.7	223
hsa_circ_0000199	hsa-miR-6824-3p	-24.3	287
hsa_circ_0000199	hsa-miR-6825-5p	-21.7	384
hsa_circ_0000199	hsa-miR-6825-5p	-20	321
hsa_circ_0000199	hsa-miR-6827-5p	-24.9	420
hsa_circ_0000199	hsa-miR-6828-5p	-25.9	23
hsa_circ_0000199	hsa-miR-6828-3p	-25.4	13
hsa_circ_0000199	hsa-miR-6828-3p	-25.4	568
hsa_circ_0000199	hsa-miR-6829-3p	-23.8	291
hsa_circ_0000199	hsa-miR-6830-3p	-22.4	180
hsa_circ_0000199	hsa-miR-6831-5p	-23.3	39
hsa_circ_0000199	hsa-miR-6832-5p	-21	39
hsa_circ_0000199	hsa-miR-6832-5p	-20.3	323
hsa_circ_0000199	hsa-miR-6833-5p	-22.2	70
hsa_circ_0000199	hsa-miR-6835-5p	-21.5	412
hsa_circ_0000199	hsa-miR-6780b-5p	-24.5	4
hsa_circ_0000199	hsa-miR-6836-5p	-20	199
hsa_circ_0000199	hsa-miR-6836-3p	-22.8	221
hsa_circ_0000199	hsa-miR-6837-5p	-24.2	47
hsa_circ_0000199	hsa-miR-6837-5p	-22.1	455
hsa_circ_0000199	hsa-miR-6837-3p	-24.3	279
hsa_circ_0000199	hsa-miR-6837-3p	-20.6	430
hsa_circ_0000199	hsa-miR-6842-5p	-21.6	322
hsa_circ_0000199	hsa-miR-6842-3p	-24.2	180
hsa_circ_0000199	hsa-miR-6842-3p	-23.1	136
hsa_circ_0000199	hsa-miR-6842-3p	-21	221
hsa_circ_0000199	hsa-miR-6843-3p	-29	13
hsa_circ_0000199	hsa-miR-6843-3p	-21	274
hsa_circ_0000199	hsa-miR-6843-3p	-20.9	180
hsa_circ_0000199	hsa-miR-6845-5p	-22.5	410
hsa_circ_0000199	hsa-miR-6846-5p	-22.1	407
hsa_circ_0000199	hsa-miR-6846-3p	-27.2	287
hsa_circ_0000199	hsa-miR-6847-5p	-22	15
hsa_circ_0000199	hsa-miR-6847-5p	-20.9	44
hsa_circ_0000199	hsa-miR-6848-5p	-24.7	53
hsa_circ_0000199	hsa-miR-6848-5p	-22.8	425
hsa_circ_0000199	hsa-miR-6848-3p	-24.3	287
hsa_circ_0000199	hsa-miR-6848-3p	-24	326
hsa_circ_0000199	hsa-miR-6848-3p	-22.3	173
hsa_circ_0000199	hsa-miR-6848-3p	-22.1	25
hsa_circ_0000199	hsa-miR-6850-5p	-20.1	204
hsa_circ_0000199	hsa-miR-6851-3p	-29.3	287
hsa_circ_0000199	hsa-miR-6852-5p	-24.3	270
hsa_circ_0000199	hsa-miR-6852-5p	-23.6	411
hsa_circ_0000199	hsa-miR-6852-3p	-21.2	17
hsa_circ_0000199	hsa-miR-6853-5p	-20.9	285
hsa_circ_0000199	hsa-miR-6855-5p	-22.7	60
hsa_circ_0000199	hsa-miR-6855-5p	-21.7	104
hsa_circ_0000199	hsa-miR-6855-5p	-20.1	200
hsa_circ_0000199	hsa-miR-6856-5p	-23.9	507
hsa_circ_0000199	hsa-miR-6856-5p	-21	347
hsa_circ_0000199	hsa-miR-6856-3p	-24.9	287
hsa_circ_0000199	hsa-miR-6857-5p	-21	529
hsa_circ_0000199	hsa-miR-6857-5p	-20.4	382
hsa_circ_0000199	hsa-miR-6858-5p	-23.2	397
hsa_circ_0000199	hsa-miR-6859-5p	-24	13
hsa_circ_0000199	hsa-miR-6859-5p	-22	502
hsa_circ_0000199	hsa-miR-6859-3p	-27	287
hsa_circ_0000199	hsa-miR-6769b-3p	-21.7	269
hsa_circ_0000199	hsa-miR-6860	-24.9	268
hsa_circ_0000199	hsa-miR-6861-5p	-21.3	220
hsa_circ_0000199	hsa-miR-6861-5p	-21	277
hsa_circ_0000199	hsa-miR-6862-3p	-28.2	273
hsa_circ_0000199	hsa-miR-6865-5p	-26	63
hsa_circ_0000199	hsa-miR-6866-3p	-25.3	283
hsa_circ_0000199	hsa-miR-6866-3p	-25	146
hsa_circ_0000199	hsa-miR-6867-5p	-23.2	7
hsa_circ_0000199	hsa-miR-6867-3p	-22.5	297
hsa_circ_0000199	hsa-miR-6868-3p	-21.4	164
hsa_circ_0000199	hsa-miR-6869-3p	-20.5	200
hsa_circ_0000199	hsa-miR-6871-5p	-29.8	201
hsa_circ_0000199	hsa-miR-6871-5p	-22.5	39
hsa_circ_0000199	hsa-miR-6871-3p	-25.1	221
hsa_circ_0000199	hsa-miR-6871-3p	-22.5	13
hsa_circ_0000199	hsa-miR-6872-3p	-21.7	273
hsa_circ_0000199	hsa-miR-6875-3p	-20.4	452
hsa_circ_0000199	hsa-miR-6876-5p	-23.8	319
hsa_circ_0000199	hsa-miR-6876-3p	-20.8	126
hsa_circ_0000199	hsa-miR-6877-3p	-31.4	273
hsa_circ_0000199	hsa-miR-6878-3p	-20.7	297
hsa_circ_0000199	hsa-miR-6879-5p	-26.6	50
hsa_circ_0000199	hsa-miR-6880-5p	-21	553
hsa_circ_0000199	hsa-miR-6880-5p	-20.5	57
hsa_circ_0000199	hsa-miR-6881-5p	-20.8	58
hsa_circ_0000199	hsa-miR-6881-3p	-21.5	438
hsa_circ_0000199	hsa-miR-6883-5p	-22.5	398
hsa_circ_0000199	hsa-miR-6883-5p	-20.1	499
hsa_circ_0000199	hsa-miR-6883-3p	-24.1	277
hsa_circ_0000199	hsa-miR-6885-5p	-24	11
hsa_circ_0000199	hsa-miR-6885-5p	-20.4	300
hsa_circ_0000199	hsa-miR-6885-3p	-20	269
hsa_circ_0000199	hsa-miR-6886-5p	-20.8	203
hsa_circ_0000199	hsa-miR-6886-3p	-22.9	273
hsa_circ_0000199	hsa-miR-6887-5p	-22.8	1
hsa_circ_0000199	hsa-miR-6887-5p	-22	398
hsa_circ_0000199	hsa-miR-6889-5p	-24.6	347
hsa_circ_0000199	hsa-miR-6889-5p	-21.5	382
hsa_circ_0000199	hsa-miR-6889-5p	-20.1	502
hsa_circ_0000199	hsa-miR-6892-5p	-22.7	429
hsa_circ_0000199	hsa-miR-6893-5p	-22.4	51
hsa_circ_0000199	hsa-miR-6893-3p	-24.5	240
hsa_circ_0000199	hsa-miR-6894-5p	-20.9	530
hsa_circ_0000199	hsa-miR-6894-3p	-21.1	17
hsa_circ_0000199	hsa-miR-6894-3p	-20.5	572
hsa_circ_0000199	hsa-miR-6895-3p	-24.6	269
hsa_circ_0000199	hsa-miR-7108-5p	-24.8	130
hsa_circ_0000199	hsa-miR-7108-3p	-23.2	269
hsa_circ_0000199	hsa-miR-7109-5p	-22	22
hsa_circ_0000199	hsa-miR-7110-5p	-24.4	396
hsa_circ_0000199	hsa-miR-7112-3p	-33.4	291
hsa_circ_0000199	hsa-miR-7112-3p	-24.2	437
hsa_circ_0000199	hsa-miR-7112-3p	-21.3	25
hsa_circ_0000199	hsa-miR-7113-5p	-25.8	506
hsa_circ_0000199	hsa-miR-7113-5p	-24.8	60
hsa_circ_0000199	hsa-miR-7114-5p	-23.7	23
hsa_circ_0000199	hsa-miR-7114-5p	-21.4	201
hsa_circ_0000199	hsa-miR-7151-3p	-20.4	200
hsa_circ_0000199	hsa-miR-7152-5p	-23.8	287
hsa_circ_0000199	hsa-miR-7152-3p	-30.1	466
hsa_circ_0000199	hsa-miR-7153-5p	-21.1	1
hsa_circ_0000199	hsa-miR-7153-3p	-22.9	26
hsa_circ_0000199	hsa-miR-7154-3p	-22.5	6
hsa_circ_0000199	hsa-miR-7155-5p	-24.6	147
hsa_circ_0000199	hsa-miR-7155-5p	-23	223
hsa_circ_0000199	hsa-miR-7156-5p	-20.1	545
hsa_circ_0000199	hsa-miR-7157-3p	-20	32
hsa_circ_0000199	hsa-miR-7161-3p	-22.3	123
hsa_circ_0000199	hsa-miR-7160-5p	-20	436
hsa_circ_0000199	hsa-miR-7160-3p	-27.7	429
hsa_circ_0000199	hsa-miR-7162-3p	-21.6	57
hsa_circ_0000199	hsa-miR-7703	-21.9	25
hsa_circ_0000199	hsa-miR-7705	-20	522
hsa_circ_0000199	hsa-miR-7706	-24.7	31
hsa_circ_0000199	hsa-miR-7706	-21.6	409
hsa_circ_0000199	hsa-miR-7843-5p	-24.7	61
hsa_circ_0000199	hsa-miR-7843-5p	-21.4	18
hsa_circ_0000199	hsa-miR-7845-5p	-21.6	41
hsa_circ_0000199	hsa-miR-7849-3p	-25.1	293
hsa_circ_0000199	hsa-miR-7850-5p	-25.3	202
hsa_circ_0000199	hsa-miR-7852-3p	-26.9	74
hsa_circ_0000199	hsa-miR-7854-3p	-21	319
hsa_circ_0000199	hsa-miR-7855-5p	-23.5	275
hsa_circ_0000199	hsa-miR-7974	-22.9	181
hsa_circ_0000199	hsa-miR-7974	-22	251
hsa_circ_0000199	hsa-miR-7974	-20.9	117
hsa_circ_0000199	hsa-miR-7974	-20.8	471
hsa_circ_0000199	hsa-miR-7976	-23.6	420
hsa_circ_0000199	hsa-miR-7976	-22.8	277
hsa_circ_0000199	hsa-miR-7978	-20.4	225
hsa_circ_0000199	hsa-miR-8053	-20.9	274
hsa_circ_0000199	hsa-miR-8056	-21.9	58
hsa_circ_0000199	hsa-miR-8069	-31	68
hsa_circ_0000199	hsa-miR-8069	-20.2	274
hsa_circ_0000199	hsa-miR-8074	-21.3	289
hsa_circ_0000199	hsa-miR-8078	-22.9	69
hsa_circ_0000199	hsa-miR-8078	-20.3	116
hsa_circ_0000199	hsa-miR-8085	-20.1	507
hsa_circ_0000199	hsa-miR-8086	-24.8	274
hsa_circ_0000199	hsa-miR-8089	-28.7	204
hsa_circ_0000199	hsa-miR-8089	-23.2	59
hsa_circ_0000199	hsa-miR-8089	-22.1	419
hsa_circ_0000199	hsa-miR-8089	-21.4	399
hsa_circ_0000199	hsa-miR-8089	-20.9	440
hsa_circ_0000199	hsa-miR-8089	-20.8	502
